# Supplementary material for: Development and validation of the health education demand scale for HPV infected patients based on KANO model
Source: PLoS One. 2025 Jan 3;20(1):e0309630. doi: 10.1371/journal.pone.0309630 (PMC11698313; doi:10.1371/journal.pone.0309630)
Supplement: S1 Data — (XLSX) [file pone.0309630.s002.xlsx]

## Sheet: Questionaire（positive items）n1
Q1	Q2	Q3	Q4	Q5	Q6	Q7	Q8	Q9	Q10	Q11	Q12	Q13	Q14	Q15	Q16	Q17	Q18	Q19	Q20	Q21	Q22	Q23	Q24	Q25	Q26	Q27	Q28	Q29	Q30	Q31	Q32	Q33	Q34	Q35
5	5	5	5	5	5	5	5	5	5	5	5	5	5	5	5	5	5	5	5	5	5	5	5	5	5	5	5	5	5	5	5	5	5	5
5	5	5	5	5	5	5	5	5	5	5	5	5	5	5	5	5	5	5	5	5	5	5	5	5	5	5	5	5	5	5	5	5	5	5
5	5	5	5	5	5	5	5	5	5	5	5	5	5	5	5	5	5	5	5	5	5	5	5	5	5	5	5	5	5	5	5	5	5	5
5	5	5	5	5	5	5	5	5	5	5	5	5	5	5	5	5	5	5	5	5	5	5	5	5	5	5	5	5	5	5	5	5	5	5
5	5	5	5	5	5	5	5	5	5	5	5	5	5	5	5	5	5	5	5	5	5	5	5	5	5	5	5	5	5	5	5	5	5	5
5	5	5	5	5	5	5	5	5	5	5	5	5	5	5	5	5	5	5	5	5	5	5	5	5	5	5	5	5	5	5	5	5	5	5
5	5	5	5	5	5	5	5	5	5	5	5	5	5	5	5	5	5	5	5	5	5	5	5	5	5	5	5	5	5	5	5	5	5	5
5	5	5	5	5	5	5	5	5	5	5	5	5	5	5	5	5	5	5	5	5	5	5	5	5	5	5	5	5	5	5	5	5	5	5
5	5	5	5	5	5	5	5	5	5	5	5	5	5	5	5	5	5	5	5	5	5	5	5	5	5	5	5	5	5	5	5	5	5	5
5	5	5	5	5	5	5	5	5	5	5	5	5	5	5	5	5	5	5	5	5	5	5	5	5	5	5	5	5	5	5	5	5	5	5
5	5	5	5	5	5	5	5	5	5	5	5	5	5	5	5	5	5	5	5	5	5	5	5	5	5	5	5	5	5	5	5	5	5	5
5	5	5	5	5	5	5	5	5	5	5	5	5	5	5	5	5	5	5	5	5	5	5	5	5	5	5	5	5	5	5	5	5	5	5
5	5	5	5	5	5	5	5	5	5	5	5	5	5	5	5	5	5	5	5	5	5	5	5	5	5	5	5	5	5	5	5	5	5	5
5	5	5	5	5	5	5	5	5	5	5	5	5	5	5	5	5	5	5	5	5	5	5	5	5	5	5	5	5	5	5	5	5	5	5
5	5	5	5	5	5	5	5	5	5	5	5	5	5	5	5	5	5	5	5	5	5	5	5	5	5	5	5	5	5	5	5	5	5	5
5	5	5	5	5	5	5	5	5	5	5	5	5	5	5	5	5	5	5	5	5	5	5	5	5	5	5	5	5	5	5	5	5	5	5
5	5	5	5	5	5	5	5	5	5	5	5	5	5	5	5	5	5	5	5	5	5	5	5	5	5	5	5	5	5	5	5	5	5	5
5	5	5	5	5	5	5	5	5	5	5	5	5	5	5	5	5	5	5	5	5	5	5	5	5	5	5	5	5	5	5	5	5	5	5
5	5	5	5	5	5	5	5	5	5	5	5	5	5	5	5	5	5	5	5	5	5	5	5	5	5	5	5	5	5	5	5	5	5	5
5	5	5	5	5	5	5	5	5	5	5	5	5	5	5	5	5	5	5	5	5	5	5	5	5	5	5	5	5	5	5	5	5	5	5
5	5	5	5	5	5	5	5	5	5	5	5	5	5	5	5	5	5	5	5	5	5	5	5	5	5	5	5	5	5	5	5	5	5	5
5	5	5	5	5	5	5	5	5	5	5	5	5	5	5	5	5	5	5	5	5	5	5	5	5	5	5	5	5	5	5	5	5	5	5
5	5	5	5	5	5	5	5	5	5	5	5	5	5	5	5	5	5	5	5	5	5	5	5	5	5	5	5	5	5	5	5	5	5	5
5	5	5	5	5	5	5	5	5	5	5	5	5	5	5	5	5	5	5	5	5	5	5	5	5	5	5	5	5	5	5	5	5	5	5
5	5	5	5	5	5	5	5	5	5	5	5	5	5	5	5	5	5	5	5	5	5	5	5	5	5	5	5	5	5	5	5	5	5	5
5	5	5	5	5	5	5	5	5	5	5	5	5	5	5	5	5	5	5	5	5	5	5	5	5	5	5	5	5	5	5	5	5	5	5
5	5	5	5	5	5	5	5	5	5	5	5	5	5	5	5	5	5	5	5	5	5	5	5	5	5	5	5	5	5	5	5	5	5	5
5	5	5	5	5	5	5	5	5	5	5	5	5	5	5	5	5	5	5	5	5	5	5	5	5	5	5	5	5	5	5	5	5	5	5
5	5	5	5	5	5	5	5	5	5	5	5	5	5	5	5	5	5	5	5	5	5	5	5	5	5	5	5	5	5	5	5	5	5	5
5	5	5	5	5	5	5	5	5	5	5	5	5	5	5	5	5	5	5	5	5	5	5	5	5	5	5	5	5	5	5	5	5	5	5
5	5	5	5	5	5	5	5	5	5	5	5	5	5	5	5	5	5	5	5	5	5	5	5	5	5	5	5	5	5	5	5	5	5	5
5	5	5	5	5	5	5	5	5	5	5	5	5	5	5	5	5	5	5	5	5	5	5	5	5	5	5	5	5	5	5	5	5	5	5
5	5	5	5	5	5	5	5	5	5	5	5	5	5	5	5	5	5	5	5	5	5	5	5	5	5	5	5	5	5	5	5	5	5	5
5	5	5	5	5	5	5	5	5	5	5	5	5	5	5	5	5	5	5	5	5	5	5	5	5	5	5	5	5	5	5	5	5	5	5
5	5	5	5	5	5	5	5	5	5	5	5	5	5	5	5	5	5	5	5	5	5	5	5	5	5	5	5	5	5	5	5	5	5	5
5	5	5	5	5	5	5	5	5	5	5	5	5	5	5	5	5	5	5	5	5	5	5	5	5	5	5	5	5	5	5	5	5	5	5
5	5	5	5	5	5	5	5	5	5	5	5	5	5	5	5	5	5	5	5	5	5	5	5	5	5	5	5	5	5	5	5	5	5	5
5	5	5	5	5	5	5	5	5	5	5	5	5	5	5	5	5	5	5	5	5	5	5	5	5	5	5	5	5	5	5	5	5	5	5
5	5	5	5	5	5	5	5	5	5	5	5	5	5	5	5	5	5	5	5	5	5	5	5	5	5	5	5	5	5	5	5	5	5	5
5	5	5	5	5	5	5	5	5	5	5	5	5	5	5	5	5	5	5	5	5	5	5	5	5	5	5	5	5	5	5	5	5	5	5
5	5	5	5	5	5	5	5	5	5	5	5	5	5	5	5	5	5	5	5	5	5	5	5	5	5	5	5	5	5	5	5	5	5	5
5	5	5	5	5	5	5	5	5	5	5	5	5	5	5	5	5	5	5	5	5	5	5	5	5	5	5	5	5	5	5	5	5	5	5
5	5	5	5	5	5	5	5	5	5	5	5	5	5	5	5	5	5	5	5	5	5	5	5	5	5	5	5	5	5	5	5	5	5	5
5	5	5	5	5	5	5	5	5	5	5	5	5	5	5	5	5	5	5	5	5	5	5	5	5	5	5	5	5	5	5	5	5	5	5
5	5	5	5	5	5	5	5	5	5	5	5	5	5	5	5	5	5	5	5	5	5	5	5	5	5	5	5	5	5	5	5	5	5	5
5	5	5	5	5	5	5	5	5	5	5	5	5	5	5	5	5	5	5	5	5	5	5	5	5	5	5	5	5	5	5	5	5	5	5
5	5	5	5	5	5	5	5	5	5	5	5	5	5	5	5	5	5	5	5	5	5	5	5	5	5	5	5	5	5	5	5	5	5	5
5	5	5	5	5	5	5	5	5	5	5	5	5	5	5	5	5	5	5	5	5	5	5	5	5	5	5	5	5	5	5	5	5	5	5
5	5	5	5	5	5	5	5	5	5	5	5	5	5	5	5	5	5	5	5	5	5	5	5	5	5	5	5	5	5	5	5	5	5	5
5	5	5	5	5	5	5	5	5	5	5	5	5	5	5	5	5	5	5	5	5	5	5	5	5	5	5	5	5	5	5	5	5	5	5
5	5	5	5	5	5	5	5	5	5	5	5	5	5	5	5	5	5	5	5	5	5	5	5	5	5	5	5	5	5	5	5	5	5	5
5	5	5	5	5	5	5	5	5	5	5	5	5	5	5	5	5	5	5	5	5	5	5	5	5	5	5	5	5	5	5	5	5	5	5
5	5	5	5	5	5	5	5	5	5	5	5	5	5	5	5	5	5	5	5	5	5	5	5	5	5	5	5	5	5	5	5	5	5	5
5	5	5	5	5	5	5	5	5	5	5	5	5	5	5	5	5	5	5	5	5	5	5	5	5	5	5	5	5	5	5	5	5	5	5
5	5	5	5	5	5	5	5	5	5	5	5	5	5	5	5	5	5	5	5	5	5	5	5	5	5	5	5	5	5	5	5	5	5	5
5	5	5	5	5	5	5	5	5	5	5	5	5	5	5	5	5	5	5	5	5	5	5	5	5	5	5	5	5	5	5	5	5	5	5
5	5	5	5	5	5	5	5	5	5	5	5	5	5	5	5	5	5	5	5	5	5	5	5	5	5	5	5	5	5	5	5	5	5	5
5	5	5	5	5	5	5	5	5	5	5	5	5	5	5	5	5	5	5	5	5	5	5	5	5	5	5	5	5	5	5	5	5	5	5
5	5	5	5	5	5	5	5	5	5	5	5	5	5	5	5	5	5	5	5	5	5	5	5	5	5	5	5	5	5	5	5	5	5	5
5	5	5	5	5	5	5	5	5	5	5	5	5	5	5	5	5	5	5	5	5	5	5	5	5	5	5	5	5	5	5	5	5	5	5
5	5	5	5	5	5	5	5	5	5	5	5	5	5	5	5	5	5	5	5	5	5	5	5	5	5	5	5	5	5	5	5	5	5	5
5	5	5	5	5	5	5	5	5	5	5	5	5	5	5	5	5	5	5	5	5	5	5	5	5	5	5	5	5	5	5	5	5	5	5
5	5	5	5	5	5	5	5	5	5	5	5	5	5	5	5	5	5	5	5	5	5	5	5	5	5	5	5	5	5	5	5	5	5	5
5	5	5	5	5	5	5	5	5	5	5	5	5	5	5	5	5	5	5	5	5	5	5	5	5	5	5	5	5	5	5	5	5	5	5
5	5	5	5	5	5	5	5	5	5	5	5	5	5	5	5	5	5	5	5	5	5	5	5	5	5	5	5	5	5	5	5	5	5	5
5	5	5	5	5	5	5	5	5	5	5	5	5	5	5	5	5	5	5	5	5	5	5	5	5	5	5	5	5	5	5	5	5	5	5
5	5	5	5	5	5	5	5	5	5	5	5	5	5	5	5	5	5	5	5	5	5	5	5	5	5	5	5	5	5	5	5	5	5	5
5	5	5	5	5	5	5	5	5	5	5	5	5	5	5	5	5	5	5	5	5	5	5	5	5	5	5	5	5	5	5	5	5	5	5
5	5	5	5	5	5	5	5	5	5	5	5	5	5	5	5	5	5	5	5	5	5	5	5	5	5	5	5	5	5	5	5	5	5	5
5	5	5	5	5	5	5	5	5	5	5	5	5	5	5	5	5	5	5	5	5	5	5	5	5	5	5	5	5	5	5	5	5	5	5
5	5	5	5	5	5	5	5	5	5	5	5	5	5	5	5	5	5	5	5	5	5	5	5	5	5	5	5	5	5	5	5	5	5	5
5	5	5	5	5	5	5	5	5	5	5	5	5	5	5	5	5	5	5	5	5	5	5	5	5	5	5	5	5	5	5	5	5	5	5
5	5	5	5	5	5	5	5	5	5	5	5	5	5	5	5	5	5	5	5	5	5	5	5	5	5	5	5	5	5	5	5	5	5	5
5	5	5	5	5	5	5	5	5	5	5	5	5	5	5	5	5	5	5	5	5	5	5	5	5	5	5	5	5	5	5	5	5	5	5
5	5	5	5	5	5	5	5	5	5	5	5	5	5	5	5	5	5	5	5	5	5	5	5	5	5	5	5	5	5	5	5	5	5	5
5	5	5	5	5	5	5	5	5	5	5	5	5	5	5	5	5	5	5	5	5	5	5	5	5	5	5	5	5	5	5	5	5	5	5
5	5	5	5	5	5	5	5	5	5	5	5	5	5	5	5	5	5	5	5	5	5	5	5	5	5	5	5	5	5	5	5	5	5	5
5	5	5	5	5	5	5	5	5	5	5	5	5	5	5	5	5	5	5	5	5	5	5	5	5	5	5	5	5	5	5	5	5	5	5
5	5	5	5	5	5	5	5	5	5	5	5	5	5	5	5	5	5	5	5	5	5	5	5	5	5	5	5	5	5	5	5	5	5	5
5	5	5	5	5	5	5	5	5	5	5	5	5	5	5	5	5	5	5	5	5	5	5	5	5	5	5	5	5	5	5	5	5	5	5
5	5	5	5	5	5	5	5	5	5	5	5	5	5	5	5	5	5	5	5	5	5	5	5	5	5	5	5	5	5	5	5	5	5	5
5	5	5	5	5	5	5	5	5	5	5	5	5	5	5	5	5	5	5	5	5	5	5	5	5	5	5	5	5	5	5	5	5	5	5
5	5	5	5	5	5	5	5	5	5	5	5	5	5	5	5	5	5	5	5	5	5	5	5	5	5	5	5	5	5	5	5	5	5	5
5	5	5	5	5	5	5	5	5	5	5	5	5	5	5	5	5	5	5	5	5	5	5	5	5	5	5	5	5	5	5	5	5	5	5
5	5	5	5	5	5	5	5	5	5	5	5	5	5	5	5	5	5	5	5	5	5	5	5	5	5	5	5	5	5	5	5	5	5	5
5	5	5	5	5	5	5	5	5	5	5	5	5	5	5	5	5	5	5	5	5	5	5	5	5	5	5	5	5	5	5	5	5	5	5
5	5	5	5	5	5	5	5	5	5	5	5	5	5	5	5	5	5	5	5	5	5	5	5	5	5	5	5	5	5	5	5	5	5	5
5	5	5	5	5	5	5	5	5	5	5	5	5	5	5	5	5	5	5	5	5	5	5	5	5	5	5	5	5	5	5	5	5	5	5
5	5	5	5	5	5	5	5	5	5	5	5	5	5	5	5	5	5	5	5	5	5	5	5	5	5	5	5	5	5	5	5	5	5	5
5	5	5	5	5	5	5	5	5	5	5	5	5	5	5	5	5	5	5	5	5	5	5	5	5	5	5	5	5	5	5	5	5	5	5
5	5	5	5	5	5	5	5	5	5	5	5	5	5	5	5	5	5	5	5	5	5	5	5	5	5	5	5	5	5	5	5	5	5	5
5	5	5	5	5	5	5	5	5	5	5	5	5	5	5	5	5	5	5	5	5	5	5	5	5	5	5	5	5	5	5	5	5	5	5
5	5	5	5	5	5	5	5	5	5	5	5	5	5	5	5	5	5	5	5	5	5	5	5	5	5	5	5	5	5	5	5	5	5	5
5	5	5	5	5	5	5	5	5	5	5	5	5	5	5	5	5	5	5	5	5	5	5	5	5	5	5	5	5	5	5	5	5	5	5
5	5	5	5	5	5	5	5	5	5	5	5	5	5	5	5	5	5	5	5	5	5	5	5	5	5	5	5	5	5	5	5	5	5	5
5	5	5	5	5	5	5	5	5	5	5	5	5	5	5	5	5	5	5	5	5	5	5	5	5	5	5	5	5	5	5	5	5	5	5
5	5	5	5	5	5	5	5	5	5	5	5	5	5	5	5	5	5	5	5	5	5	5	5	5	5	5	5	5	5	5	5	5	5	5
5	5	5	5	5	5	5	5	5	5	5	5	5	5	5	5	5	5	5	5	5	5	5	5	5	5	5	5	5	5	5	5	5	5	5
5	5	5	5	5	5	5	5	5	5	5	5	5	5	5	5	5	5	5	5	5	5	5	5	5	5	5	5	5	5	5	5	5	5	5
5	5	5	5	5	5	5	5	5	5	5	5	5	5	5	5	5	5	5	5	5	5	5	5	5	5	5	5	5	5	5	5	5	5	5
5	5	5	5	5	5	5	5	5	5	5	5	5	5	5	5	5	5	5	5	5	5	5	5	5	5	5	5	5	5	5	5	5	5	5
5	5	5	5	5	5	5	5	5	5	5	5	5	5	5	5	5	5	5	5	5	5	5	5	5	5	5	5	5	5	5	5	5	5	5
5	5	5	5	5	5	5	5	5	5	5	5	5	5	5	5	5	5	5	5	5	5	5	5	5	5	5	5	5	5	5	5	5	5	5
5	5	5	5	5	5	5	5	5	5	5	5	5	5	5	5	5	5	5	5	5	5	5	5	5	5	5	5	5	5	5	5	5	5	5
5	5	5	5	5	5	5	5	5	5	5	5	5	5	5	5	5	5	5	5	5	5	5	5	5	5	5	5	5	5	5	5	5	5	5
5	5	5	5	5	5	5	5	5	5	5	5	5	5	5	5	5	5	5	5	5	5	5	5	5	5	5	5	5	5	5	5	5	5	5
5	5	5	5	5	5	5	5	5	5	5	5	5	5	5	5	5	5	5	5	5	5	5	5	5	5	5	5	5	5	5	5	5	5	5
5	5	5	5	5	5	5	5	5	5	5	5	5	5	5	5	5	5	5	5	5	5	5	5	5	5	5	5	5	5	5	5	5	5	5
5	5	5	5	5	5	5	5	5	5	5	5	5	5	5	5	5	5	5	5	5	5	5	5	5	5	5	5	5	5	5	5	5	5	5
5	5	5	5	5	5	5	5	5	5	5	5	5	5	5	5	5	5	5	5	5	5	5	5	5	5	5	5	5	5	5	5	5	5	5
5	5	5	5	5	5	5	5	5	5	5	5	5	5	5	5	5	5	5	5	5	5	5	5	5	5	5	5	5	5	5	5	5	5	5
5	5	5	5	5	5	5	5	5	5	5	5	5	5	5	5	5	5	5	5	5	5	5	5	5	5	5	5	5	5	5	5	5	5	5
5	5	5	5	5	5	5	5	5	5	5	5	5	5	5	5	5	5	5	5	5	5	5	5	5	5	5	5	5	5	5	5	5	5	5
5	5	5	5	5	5	5	5	5	5	5	5	5	5	5	5	5	5	5	5	5	5	5	5	5	5	5	5	5	5	5	5	5	5	5
5	5	5	5	5	5	5	5	5	5	5	5	5	5	5	5	5	5	5	5	5	5	5	5	5	5	5	5	5	5	5	5	5	5	5
5	5	5	5	5	5	5	5	5	5	5	5	5	5	5	5	5	5	5	5	5	5	5	5	5	5	5	5	5	5	5	5	5	5	5
5	5	5	5	5	5	5	5	5	5	5	5	5	5	5	5	5	5	5	5	5	5	5	5	5	5	5	5	5	5	5	5	5	5	5
5	5	5	5	5	5	5	5	5	5	5	5	5	5	5	5	5	5	5	5	5	5	5	5	5	5	5	5	5	5	5	5	5	5	5
5	5	5	5	5	5	5	5	5	5	5	5	5	5	5	5	5	5	5	5	5	5	5	5	5	5	5	5	5	5	5	5	5	5	5
5	5	5	5	5	5	5	5	5	5	5	5	5	5	5	5	5	5	5	5	5	5	5	5	5	5	5	5	5	5	4	5	5	5	5
5	5	5	5	5	5	5	5	5	5	4	5	5	5	5	5	5	5	5	5	5	5	5	5	5	5	5	5	5	5	5	5	5	5	5
5	5	5	5	5	5	5	5	5	5	5	5	5	5	5	5	5	5	5	5	5	5	5	5	5	4	5	5	5	5	5	5	5	5	5
5	5	5	5	5	5	5	5	5	5	5	5	5	5	5	5	5	5	5	5	5	5	5	4	5	5	5	5	5	5	5	5	5	5	5
5	5	5	5	5	5	5	5	5	4	5	5	5	5	5	5	5	5	5	5	5	5	5	5	5	5	5	5	5	5	5	5	5	5	5
5	5	5	5	5	5	5	5	5	4	5	5	5	5	5	5	5	5	5	5	5	5	5	5	5	5	5	5	5	5	5	5	5	5	5
5	5	5	5	5	5	5	5	5	5	4	5	5	5	5	5	5	5	5	5	5	5	5	5	5	5	5	5	5	5	5	5	5	5	5
5	4	5	5	5	5	5	5	5	5	5	5	5	5	5	5	5	5	5	5	5	5	5	5	5	5	5	5	5	5	5	5	5	5	5
5	5	5	5	5	5	5	5	5	5	5	5	5	5	5	5	5	5	5	5	5	5	5	5	5	5	5	5	5	5	5	5	5	4	5
5	5	5	5	5	5	5	5	5	5	5	5	5	5	5	5	5	5	5	5	5	5	5	4	5	5	5	5	5	5	5	5	5	5	5
5	5	5	4	5	5	5	5	5	5	5	5	5	5	5	5	5	5	5	5	5	5	5	5	5	5	5	5	5	5	5	5	5	5	5
5	5	5	5	5	5	5	5	5	5	5	5	5	5	5	5	5	5	5	5	5	5	5	4	5	5	5	5	5	5	5	5	5	5	5
5	5	5	5	5	5	5	5	5	4	5	5	5	5	5	5	5	5	5	5	5	5	5	5	5	5	5	5	5	5	5	5	5	5	5
5	5	5	5	5	5	5	5	5	5	5	5	5	5	5	5	5	5	5	5	5	5	5	4	5	5	5	5	5	5	5	5	5	5	5
5	5	5	5	5	5	5	5	5	4	5	5	5	5	5	5	5	5	5	5	5	5	5	5	5	5	5	5	5	5	5	5	5	5	5
5	5	5	5	5	5	5	5	5	4	5	5	5	5	5	5	5	5	5	5	5	5	5	5	5	5	5	5	5	5	5	5	5	5	5
5	5	5	4	5	5	5	5	5	5	5	5	5	5	5	5	5	5	5	5	5	5	5	5	5	5	5	5	5	5	5	5	5	5	5
5	5	5	5	5	5	5	5	5	5	5	5	5	4	5	5	5	5	5	5	5	5	5	5	5	5	5	5	5	5	5	5	5	5	5
5	5	5	5	5	5	5	5	5	5	4	5	5	5	5	5	5	5	5	5	5	5	5	5	5	5	5	5	5	5	5	5	5	5	5
5	5	5	5	5	5	5	5	5	5	5	5	5	5	5	5	5	5	5	5	5	5	5	4	5	5	5	5	5	5	5	5	5	5	5
3	5	5	5	5	5	5	5	5	5	5	5	5	5	5	5	5	5	5	5	5	5	5	5	5	5	5	5	5	5	5	5	5	5	5
5	5	5	5	5	5	5	5	5	5	5	5	5	5	3	5	5	5	5	5	5	5	5	5	5	5	5	5	5	5	5	5	5	5	5
5	5	5	5	5	5	5	5	5	5	5	5	5	5	5	5	5	5	5	5	5	5	5	5	5	5	5	5	5	5	5	5	5	5	3
5	5	5	5	5	5	5	5	5	5	5	5	5	5	5	3	5	5	5	5	5	5	5	5	5	5	5	5	5	5	5	5	5	5	5
5	5	5	5	5	5	5	5	5	5	5	5	5	5	5	3	5	5	5	5	5	5	5	5	5	5	5	5	5	5	5	5	5	5	5
5	5	5	5	5	5	5	5	5	5	5	5	5	5	5	3	5	5	5	5	5	5	5	5	5	5	5	5	5	5	5	5	5	5	5
3	5	5	5	5	5	5	5	5	5	5	5	5	5	5	5	5	5	5	5	5	5	5	5	5	5	5	5	5	5	5	5	5	5	5
5	5	5	5	5	5	5	4	5	4	5	5	5	5	5	5	5	5	5	5	5	5	5	5	5	5	5	5	5	5	5	5	5	5	5
5	5	5	5	5	5	5	5	5	5	5	5	5	5	5	5	5	5	5	5	5	5	5	3	5	5	5	5	5	5	5	5	5	5	5
5	5	5	5	5	5	5	5	5	5	5	5	5	5	5	5	5	5	5	5	5	5	3	5	5	5	5	5	5	5	5	5	5	5	5
5	5	5	5	5	5	5	5	5	5	5	5	5	5	3	5	5	5	5	5	5	5	5	5	5	5	5	5	5	5	5	5	5	5	5
5	5	5	5	5	5	5	5	5	3	5	5	5	5	5	5	5	5	5	5	5	5	5	5	5	5	5	5	5	5	5	5	5	5	5
5	5	5	5	5	5	5	5	5	5	5	5	5	5	3	5	5	5	5	5	5	5	5	5	5	5	5	5	5	5	5	5	5	5	5
5	5	5	5	5	5	5	5	5	5	3	5	5	5	5	5	5	5	5	5	5	5	5	5	5	5	5	5	5	5	5	5	5	5	5
5	5	5	5	5	5	5	5	5	4	5	5	5	5	5	5	5	5	5	5	4	5	5	5	5	5	5	5	5	5	5	5	5	5	5
5	5	5	5	5	5	5	5	5	5	5	5	5	5	3	5	5	5	5	5	5	5	5	5	5	5	5	5	5	5	5	5	5	5	5
5	5	5	5	5	5	5	5	5	5	5	5	5	5	5	5	5	5	5	5	5	5	3	5	5	5	5	5	5	5	5	5	5	5	5
5	5	5	5	5	5	5	5	5	5	5	5	5	5	3	5	5	5	5	5	5	5	5	5	5	5	5	5	5	5	5	5	5	5	5
5	5	5	5	5	5	5	5	5	4	5	5	5	5	5	5	5	5	5	5	5	5	5	4	5	5	5	5	5	5	5	5	5	5	5
5	5	5	5	5	5	5	5	5	5	5	5	5	5	5	5	5	5	5	5	5	5	5	5	5	4	4	5	5	5	5	5	5	5	5
5	5	5	5	5	5	5	5	5	3	5	5	5	5	5	5	5	5	5	5	5	5	5	5	5	5	5	5	5	5	5	5	5	5	5
5	5	5	5	5	5	5	5	5	3	5	5	5	5	5	5	5	5	5	5	5	5	5	5	5	5	5	5	5	5	5	5	5	5	5
5	5	5	5	5	5	5	5	5	3	5	5	5	5	5	5	5	5	5	5	5	5	5	5	5	5	5	5	5	5	5	5	5	5	5
5	5	5	5	5	5	5	5	5	5	5	5	5	5	3	5	5	5	5	5	5	5	5	5	5	5	5	5	5	5	5	5	5	5	5
5	2	5	5	5	5	5	5	5	5	5	5	5	5	5	5	5	5	5	5	5	5	5	5	5	5	5	5	5	5	5	5	5	5	5
5	5	5	5	5	5	5	5	5	4	5	5	5	5	3	5	5	5	5	5	5	5	5	5	5	5	5	5	5	5	5	5	5	5	5
5	5	5	5	5	5	5	5	5	4	5	5	5	4	5	5	5	5	5	5	5	5	5	5	5	5	5	5	4	5	5	5	5	5	5
5	5	5	5	5	5	5	5	5	5	5	5	5	2	5	5	5	5	5	5	5	5	5	5	5	5	5	5	5	5	5	5	5	5	5
5	5	4	5	5	5	5	5	5	5	4	5	5	5	5	5	5	5	5	5	5	5	5	5	5	4	5	5	5	5	5	5	5	5	5
5	5	5	5	5	5	5	5	5	2	5	5	5	5	5	5	5	5	5	5	5	5	5	5	5	5	5	5	5	5	5	5	5	5	5
4	5	4	5	5	5	5	5	5	4	5	5	5	5	5	5	5	5	5	5	5	5	5	5	5	5	5	5	5	5	5	5	5	5	5
5	5	5	5	5	5	5	5	5	5	5	5	5	5	5	5	5	5	5	5	5	5	3	5	5	5	5	5	5	5	4	5	5	5	5
5	5	5	5	5	5	5	5	5	5	5	5	5	5	5	5	5	5	5	5	5	5	5	5	5	5	5	5	5	5	2	5	5	5	5
5	5	5	5	5	5	5	5	5	2	5	5	5	5	5	5	5	5	5	5	5	5	5	5	5	5	5	5	5	5	5	5	5	5	5
2	5	5	5	5	5	5	5	5	5	5	5	5	5	5	5	5	5	5	5	5	5	5	5	5	5	5	5	5	5	5	5	5	5	5
5	5	5	5	5	5	5	5	5	4	5	5	4	4	5	5	5	5	5	5	5	5	5	5	5	5	5	5	5	5	5	5	5	5	5
5	3	5	5	5	5	5	5	5	5	5	5	5	5	5	5	5	5	5	5	5	5	5	5	5	5	5	5	5	5	5	5	5	4	5
5	5	5	5	5	5	5	5	5	5	5	5	5	5	5	5	5	5	5	5	5	5	5	5	5	5	5	5	5	5	5	5	5	5	1
5	5	5	5	5	5	5	5	5	5	5	5	5	5	5	5	5	5	5	5	5	5	1	5	5	5	5	5	5	5	5	5	5	5	5
5	5	5	5	5	5	5	5	5	5	5	5	5	5	5	5	5	5	5	5	5	5	1	5	5	5	5	5	5	5	5	5	5	5	5
5	5	5	3	5	5	5	5	5	3	5	5	5	5	5	5	5	5	5	5	5	5	5	5	5	5	5	5	5	5	5	5	5	5	5
5	5	5	5	5	5	5	5	5	5	5	5	5	5	5	5	5	5	5	5	5	5	5	5	5	3	5	3	5	5	5	5	5	5	5
5	5	5	5	5	5	5	5	5	4	5	5	5	5	5	5	5	5	5	5	5	4	5	4	5	4	5	5	5	5	5	5	5	5	5
5	5	5	5	5	5	5	5	5	5	5	5	5	5	5	5	5	5	5	5	5	5	5	5	5	1	5	5	5	5	5	5	5	5	5
5	5	5	5	5	5	5	5	5	5	5	5	5	5	3	5	5	5	5	5	5	5	3	5	5	5	5	5	5	5	5	5	5	5	5
5	5	5	5	5	5	5	5	5	5	5	5	5	5	5	5	5	5	5	5	5	5	3	5	5	5	5	5	5	5	3	5	5	5	5
5	5	5	5	5	5	5	5	5	5	5	5	5	5	5	5	5	5	5	5	5	5	1	5	5	5	5	5	5	5	5	5	5	5	5
5	5	5	5	5	5	5	5	5	5	5	5	5	5	3	5	5	5	5	5	5	5	5	5	5	5	3	5	5	5	5	5	5	5	5
5	5	5	5	5	5	5	5	5	5	5	5	5	5	5	5	5	5	5	5	5	5	3	5	5	5	5	5	3	5	5	5	5	5	5
5	5	5	5	5	5	5	5	5	5	5	5	5	5	5	5	5	5	5	5	5	5	5	1	5	5	5	5	5	5	5	5	5	5	5
5	5	5	5	5	5	5	5	5	5	5	5	5	5	3	5	5	5	5	5	5	5	5	3	5	5	5	5	5	5	5	5	5	5	5
5	5	5	5	5	5	5	5	5	5	5	5	5	5	5	5	1	5	5	5	5	5	5	5	5	5	5	5	5	5	5	5	5	5	5
5	5	5	5	5	5	5	5	5	5	5	5	5	5	5	1	5	5	5	5	5	5	5	5	5	5	5	5	5	5	5	5	5	5	5
5	5	5	5	5	5	5	5	5	5	5	5	5	5	5	5	5	5	5	5	5	5	5	5	3	3	5	5	5	5	5	5	5	5	5
5	5	5	1	5	5	5	5	5	5	5	5	5	5	5	5	5	5	5	5	5	5	5	5	5	5	5	5	5	5	5	5	5	5	5
5	5	5	5	5	5	5	5	5	5	5	5	5	5	5	3	5	5	5	3	5	5	5	5	5	5	5	5	5	5	5	5	5	5	5
5	5	5	5	5	5	5	5	5	5	5	5	5	5	5	5	5	5	5	5	5	5	5	5	5	5	5	5	5	5	5	5	5	3	3
5	5	5	5	5	5	5	5	5	5	5	5	5	5	5	5	5	5	5	5	5	5	5	5	5	5	5	5	5	5	5	5	3	3	5
5	5	5	5	5	5	5	5	5	5	5	5	5	5	5	5	5	5	5	5	5	3	5	3	5	5	5	5	5	5	5	5	5	5	5
5	5	5	5	5	5	5	5	5	5	5	5	5	5	5	5	5	5	5	5	5	5	5	5	5	5	5	5	5	5	1	5	5	5	5
5	5	5	5	5	5	5	5	5	5	5	5	5	5	1	5	5	5	5	5	5	5	5	5	5	5	5	5	5	5	5	5	5	5	5
5	5	5	5	5	5	5	5	5	5	5	5	5	5	5	5	5	5	5	5	5	5	5	1	5	5	5	5	5	5	5	5	5	5	5
5	5	5	5	5	5	5	3	5	5	5	5	5	3	5	5	5	5	5	5	5	5	5	5	5	5	5	5	5	5	5	5	5	5	5
5	5	5	5	5	5	5	5	5	5	5	5	5	5	5	5	5	5	5	5	5	5	1	5	5	5	5	5	5	5	5	5	5	5	5
5	5	5	5	5	5	5	5	5	5	5	5	5	5	3	5	5	5	5	5	5	5	3	5	5	5	5	5	5	5	5	5	5	5	5
5	5	5	5	5	5	5	5	5	4	5	5	5	3	5	5	5	5	5	5	5	4	5	5	5	5	5	5	5	5	5	5	5	5	5
5	4	5	5	5	5	5	4	4	5	5	5	5	5	4	5	5	5	5	5	5	5	5	5	5	5	5	5	5	5	5	5	5	5	5
5	5	5	5	5	5	5	5	5	5	5	5	5	5	5	5	5	5	5	5	5	5	3	5	5	5	5	3	5	5	5	5	5	5	5
5	5	5	5	5	5	5	5	5	5	5	5	5	5	5	5	3	5	5	5	5	5	3	5	5	5	5	5	5	5	5	5	5	5	5
5	5	5	5	5	5	5	5	5	1	5	5	5	5	5	5	5	5	5	5	5	5	5	5	5	5	5	5	5	5	5	5	5	5	5
5	5	5	5	5	5	5	5	5	5	5	5	5	5	3	5	5	5	5	5	5	5	2	5	5	5	5	5	5	5	5	5	5	5	5
5	5	5	5	5	5	5	4	5	3	5	5	5	5	5	5	5	5	5	5	5	5	3	5	5	5	5	5	5	5	5	5	5	5	5
5	5	5	5	5	5	5	5	5	4	5	5	5	5	5	5	5	5	5	5	5	5	3	3	5	5	5	5	5	5	5	5	5	5	5
4	5	5	5	5	5	5	5	5	5	5	5	5	5	5	5	5	5	5	5	5	5	5	5	5	3	3	5	5	5	5	5	5	5	5
5	5	5	4	5	5	5	5	5	5	3	5	5	5	5	5	5	5	5	5	5	5	5	5	5	3	5	5	5	5	5	5	5	5	5
4	5	5	5	5	5	5	5	5	5	5	4	5	5	5	5	5	5	5	5	4	5	3	5	5	5	5	5	5	5	5	5	5	5	5
5	5	5	5	5	5	5	5	5	3	5	5	5	5	3	5	5	5	5	5	5	3	5	5	5	5	5	5	5	5	5	5	5	5	5
5	5	5	5	5	5	5	5	5	5	5	5	5	5	5	5	5	5	5	5	5	4	1	4	5	5	5	5	5	5	5	5	5	5	5
5	5	5	5	5	5	5	5	5	5	5	5	5	5	3	3	5	5	5	5	5	5	5	5	5	5	5	5	5	5	5	5	5	5	3
4	5	5	5	5	5	4	5	5	5	4	5	5	5	5	5	5	5	5	5	5	5	3	5	5	4	5	5	5	5	5	5	5	5	5
4	5	5	5	5	5	5	5	5	4	4	5	5	5	5	5	5	5	5	5	5	5	3	4	5	5	5	5	5	5	5	5	5	5	5
5	5	5	5	5	5	5	5	5	5	5	1	5	5	3	5	5	5	5	5	5	5	5	5	5	5	5	5	5	5	5	5	5	5	5
5	5	5	5	5	5	5	5	5	5	5	5	5	5	3	5	5	5	5	5	5	5	5	5	5	5	5	5	5	5	5	5	3	3	5
5	5	5	5	5	5	5	5	5	5	3	5	5	5	5	5	5	5	5	5	5	5	3	5	5	3	5	5	5	5	5	5	5	5	5
2	5	5	5	5	5	5	5	5	5	5	5	5	2	5	5	5	5	5	5	5	5	5	5	5	5	5	5	5	5	5	5	5	5	5
5	5	5	5	5	5	5	5	5	5	5	5	5	5	3	3	5	5	5	5	5	5	5	5	5	5	3	5	5	5	5	5	5	5	5
5	5	5	4	5	5	4	5	5	5	5	5	5	5	4	5	5	5	5	4	5	5	5	5	5	5	5	5	5	5	5	5	5	5	3
5	5	5	5	5	5	5	5	5	5	3	5	5	5	5	5	5	3	5	5	5	5	5	5	5	3	5	5	5	5	5	5	5	5	5
5	5	5	5	5	5	5	5	5	5	3	5	5	5	3	3	5	5	5	5	5	5	5	5	5	5	5	5	5	5	5	5	5	5	5
5	5	5	5	5	5	5	5	5	5	5	5	5	5	5	5	5	5	5	5	5	5	3	1	5	5	5	5	5	5	5	5	5	5	5
5	5	5	5	5	5	5	5	5	5	5	5	5	5	5	2	2	5	5	5	5	5	5	5	5	5	5	5	5	5	5	5	5	5	5
5	5	5	4	5	5	5	5	5	2	5	5	5	5	4	5	5	5	5	5	5	5	4	5	5	5	5	5	5	5	5	5	5	5	4
5	5	5	5	5	5	5	5	5	2	5	5	5	5	3	3	5	5	5	5	5	5	5	5	5	5	5	5	5	5	5	5	5	5	5
5	5	5	4	5	5	5	5	5	4	4	5	5	5	5	5	5	5	5	5	5	4	4	4	4	5	5	5	5	5	5	5	5	5	5
4	4	5	5	5	5	5	5	5	5	4	5	5	5	4	4	4	4	5	5	5	5	5	5	5	5	5	5	5	5	5	5	5	5	5
5	5	5	5	5	5	5	5	5	5	5	5	5	5	4	3	5	3	5	5	5	5	5	3	5	5	5	5	5	5	5	5	5	5	5
5	5	5	5	5	5	5	5	5	5	5	5	5	5	5	5	5	5	5	5	5	5	3	4	3	3	5	5	5	5	5	5	5	5	5
4	5	5	4	5	5	4	4	5	4	5	5	5	5	5	4	5	5	5	5	5	4	5	5	5	5	5	5	5	5	5	5	5	5	5
2	5	5	5	5	5	5	4	5	4	5	5	5	5	4	4	5	5	5	5	5	5	5	5	5	5	5	5	5	5	5	5	5	5	5
5	5	5	5	5	5	5	5	5	5	5	5	5	5	5	5	5	5	5	5	5	1	5	2	5	5	5	5	5	5	5	5	5	5	5
5	5	5	2	5	5	5	5	5	1	5	5	5	5	5	5	5	5	5	5	5	5	5	5	5	5	5	5	5	5	5	5	5	5	5
5	5	5	5	5	5	5	5	5	5	5	5	5	5	5	5	5	5	5	5	5	5	2	2	5	5	5	5	5	5	5	5	5	5	3
5	5	5	5	5	5	5	5	5	5	1	5	5	5	5	5	5	5	5	5	5	1	5	5	5	5	5	5	5	5	5	5	5	5	5
5	5	5	5	5	5	5	5	5	3	5	5	5	5	5	5	5	5	5	5	5	5	3	5	5	3	5	5	5	5	3	5	5	5	5
5	5	5	5	5	5	5	5	5	5	5	5	5	5	3	3	5	5	5	5	5	5	5	5	5	3	3	5	5	5	5	5	5	5	5
5	5	5	5	5	5	5	5	5	5	3	5	5	5	5	5	5	3	5	5	5	5	3	5	3	5	5	5	5	5	5	5	5	5	5
5	5	5	3	5	5	5	5	5	3	5	5	5	5	5	5	5	3	5	5	5	5	5	3	5	5	5	5	5	5	5	5	5	5	5
5	5	5	5	5	5	5	5	5	5	5	5	5	5	5	5	5	5	5	5	5	3	3	3	3	5	5	5	5	5	5	5	5	5	5
5	5	5	5	5	5	5	5	5	5	5	5	5	5	5	5	5	5	5	5	5	5	5	5	5	1	1	5	5	5	5	5	5	5	5
5	5	5	3	5	5	5	5	5	5	5	5	5	5	5	5	5	5	5	5	5	5	3	3	3	5	5	5	5	5	5	5	5	5	5
5	5	4	5	5	5	5	5	5	5	2	5	5	5	5	5	5	5	5	5	5	5	1	5	5	5	5	5	5	5	5	5	5	5	5
5	5	5	5	5	5	5	5	5	5	5	5	5	5	5	5	5	5	5	5	5	5	5	5	5	5	5	5	3	3	5	5	3	3	5
2	5	5	5	5	5	5	5	5	2	5	5	5	5	3	5	5	5	5	5	5	5	5	5	5	5	5	5	5	5	5	5	5	5	5
5	5	5	5	5	5	5	5	5	5	5	5	5	5	5	5	5	5	5	5	5	5	3	4	3	2	5	5	5	5	5	5	5	5	5
5	5	5	5	5	5	5	5	5	5	5	5	5	5	5	5	5	5	5	5	5	5	5	5	5	3	3	3	3	5	5	5	5	5	5
5	5	5	5	5	5	5	5	5	5	5	5	5	5	5	5	5	5	5	5	5	5	3	3	1	5	5	5	5	5	5	5	5	5	5
5	4	5	5	5	5	5	5	5	5	5	5	5	5	5	3	5	5	5	5	5	4	3	5	5	3	5	5	5	5	5	5	5	5	5
5	5	5	5	5	5	5	5	5	3	5	5	5	5	3	3	5	5	5	5	5	5	5	5	3	5	5	5	5	5	5	5	5	5	5
5	5	5	5	5	5	5	5	5	5	3	5	5	5	5	5	5	5	5	5	5	5	5	5	5	3	3	5	5	3	5	5	5	5	5
5	5	5	5	5	5	5	5	5	5	5	5	5	5	5	5	5	5	5	5	5	1	5	5	5	3	3	5	5	5	5	5	5	5	5
3	5	5	3	5	5	5	3	5	5	5	5	5	5	5	5	5	5	5	5	5	5	5	5	5	3	5	5	5	5	5	5	5	5	5
5	5	5	5	5	5	5	5	5	5	3	5	5	5	3	3	5	5	5	5	5	5	5	5	5	3	5	5	5	5	5	5	5	5	5
4	4	4	4	4	4	4	4	5	5	5	5	5	5	5	5	5	5	5	5	5	5	5	5	5	5	5	5	5	5	5	5	5	5	5
5	5	5	5	5	5	5	5	5	3	5	5	5	5	3	5	5	5	5	5	5	3	3	5	5	5	5	5	5	5	5	5	5	5	5
5	5	5	3	5	5	5	5	5	5	5	5	5	5	3	5	5	5	5	5	5	3	5	5	5	3	5	5	5	5	5	5	5	5	5
5	5	5	5	5	5	5	5	5	5	5	5	5	5	5	5	5	5	5	5	5	5	5	5	5	4	4	4	4	4	4	4	4	4	5
5	5	5	5	4	5	5	4	5	4	5	5	5	5	5	5	5	5	4	5	4	5	4	5	5	4	5	3	5	5	5	5	5	5	5
5	5	5	5	5	5	5	5	5	5	5	5	5	5	5	3	5	5	5	5	5	3	3	4	5	5	5	5	5	5	5	5	3	5	5
5	5	5	5	5	5	5	4	5	5	5	5	5	5	5	5	5	5	5	5	5	3	5	3	3	3	5	5	5	5	5	5	5	5	5
5	5	5	5	5	5	5	5	5	5	5	5	5	5	3	5	5	5	5	5	5	5	5	5	5	5	5	5	2	5	1	5	5	5	5
5	5	5	5	5	5	5	5	5	2	2	5	5	5	5	5	5	5	5	5	5	5	2	5	5	5	5	5	5	5	5	5	5	5	5
5	5	5	5	5	5	5	5	5	1	3	5	5	5	5	5	5	5	5	5	5	3	5	4	5	5	5	5	5	5	5	5	5	5	5
5	5	5	5	5	5	5	5	5	5	4	5	5	5	3	5	5	5	5	5	5	5	3	5	5	3	3	5	5	5	5	5	5	5	5
5	5	5	5	5	5	5	5	5	5	2	5	5	5	5	5	5	5	5	5	5	5	5	4	3	5	5	5	5	5	5	5	3	4	5
4	5	4	4	5	5	5	5	5	4	3	5	5	5	5	3	5	5	5	5	5	5	5	4	5	5	5	5	5	5	5	5	5	5	5
5	5	5	2	5	5	2	5	5	2	5	5	5	5	5	5	5	5	5	5	5	5	5	5	5	5	5	5	5	5	5	5	5	5	5
5	5	5	5	5	5	5	5	5	5	5	5	5	5	5	3	5	3	5	5	5	5	3	5	3	5	5	5	5	5	4	5	5	5	5
5	5	5	5	5	5	5	5	5	5	5	5	5	5	5	5	5	5	5	5	5	5	3	5	5	5	3	5	3	5	5	5	5	3	3
5	5	5	5	5	5	5	5	5	3	5	5	5	5	3	3	5	5	5	5	5	5	5	5	5	3	5	5	5	5	3	5	5	5	5
4	4	4	4	4	4	4	4	4	4	5	5	5	5	5	5	5	5	5	5	5	5	5	5	5	5	5	5	5	5	5	5	5	5	5
5	5	5	5	5	5	5	5	5	5	5	5	5	5	3	3	5	5	5	5	5	5	5	5	5	3	3	3	5	5	5	5	5	5	5
5	5	5	4	5	5	5	5	5	5	5	5	5	5	5	3	5	5	5	5	5	3	5	3	3	5	5	5	5	5	5	5	5	5	4
5	5	5	5	5	5	5	5	5	5	5	5	5	5	5	3	3	5	5	5	5	5	1	5	3	5	5	5	5	5	5	5	5	5	5
5	5	5	5	5	5	5	5	5	5	3	5	5	5	5	5	5	5	5	5	5	2	5	2	5	3	5	5	5	5	5	5	5	5	5
5	5	5	5	5	5	5	5	5	5	1	5	5	5	5	5	5	3	5	5	5	5	3	5	5	5	5	5	5	5	5	5	5	3	5
4	4	4	5	5	4	4	4	5	4	4	5	5	5	5	5	5	5	5	5	5	4	4	5	5	5	5	5	5	5	5	5	5	5	5
4	5	5	5	5	5	5	5	5	5	5	5	5	5	5	5	5	5	5	4	4	5	5	4	5	5	5	5	5	5	2	5	5	5	2
5	5	5	5	5	5	5	5	5	5	5	5	5	5	3	5	5	5	5	5	5	5	1	5	5	3	3	5	5	5	5	5	5	5	5
5	5	5	5	5	5	5	5	5	5	5	5	5	5	5	5	5	5	5	5	5	1	5	1	5	5	5	5	5	5	3	5	5	5	5
5	5	5	5	5	5	5	5	5	5	1	5	5	5	5	5	5	5	3	3	5	5	3	5	5	5	5	5	5	5	5	5	5	5	5
5	5	5	5	5	5	5	5	5	5	5	5	5	5	3	5	5	5	5	5	5	2	5	4	3	3	5	5	5	5	5	5	5	5	5
5	5	2	5	5	5	5	5	5	5	5	5	5	5	3	3	5	5	5	5	5	5	2	5	5	5	5	5	5	5	5	5	5	5	5
5	5	5	5	5	5	5	5	5	4	5	5	5	5	3	3	5	5	5	5	5	5	3	5	5	5	5	4	3	5	5	5	5	5	5
5	5	5	5	5	5	5	5	5	5	4	5	5	5	5	4	5	5	5	4	5	5	4	4	4	4	4	4	4	5	5	5	5	5	5
4	5	4	4	4	4	4	5	4	4	5	5	5	5	5	5	5	5	5	5	5	4	5	4	5	5	5	5	5	5	5	5	5	5	5
5	5	5	5	5	5	5	5	5	5	5	5	5	5	5	5	5	5	5	5	5	2	5	3	3	5	5	5	5	5	2	5	5	5	5
5	5	5	4	5	5	5	5	5	5	5	5	5	5	5	5	5	5	5	5	5	5	4	1	3	5	5	5	5	5	2	5	5	5	5
5	5	5	5	5	5	5	5	5	5	5	5	5	5	5	5	5	5	5	5	5	5	3	5	5	3	5	5	3	5	5	5	3	4	3
5	5	5	5	5	5	5	5	5	5	5	5	5	5	3	3	5	5	5	5	5	5	5	5	3	5	5	5	5	5	3	2	5	5	5
1	1	5	5	5	5	5	5	5	5	5	5	5	4	5	5	5	5	5	5	5	5	3	5	5	5	5	5	5	5	5	5	5	5	5
5	5	5	5	5	5	5	5	5	1	5	5	5	5	5	5	5	5	5	5	5	5	3	4	3	5	5	5	5	5	5	5	5	5	3
5	5	5	3	5	5	1	4	5	1	5	5	5	5	5	5	5	5	5	5	5	5	5	5	5	5	5	5	5	5	5	5	5	5	5
5	5	5	5	5	5	2	5	5	5	5	5	5	5	5	3	5	5	5	5	5	5	2	5	2	5	5	5	5	5	5	5	5	5	5
5	5	5	1	5	5	5	5	5	4	5	5	5	5	5	5	5	5	5	3	5	5	1	5	5	5	5	5	5	5	5	5	5	5	5
5	5	3	5	5	5	5	5	5	4	3	5	5	5	5	5	5	5	5	5	5	5	3	5	5	3	3	5	5	5	5	5	5	5	5
5	5	5	5	2	5	5	4	5	5	5	5	5	5	5	3	5	5	5	5	5	5	5	5	5	5	5	5	5	5	5	1	4	5	5
5	3	5	5	5	5	5	5	5	1	2	5	5	5	5	5	5	5	5	5	5	5	5	5	5	5	5	5	5	5	3	5	5	5	5
5	4	4	5	5	5	5	5	5	5	5	5	5	5	5	3	5	5	5	5	5	1	5	3	5	4	5	4	5	5	5	5	5	5	5
5	5	5	2	5	5	5	5	5	5	5	5	5	5	5	5	5	3	5	5	5	5	3	5	2	5	5	3	5	5	5	5	5	5	5
5	5	5	5	5	5	5	5	5	5	3	5	5	5	5	5	5	5	5	5	5	3	5	3	5	3	3	5	5	5	5	5	5	5	3
4	5	5	5	5	5	5	5	5	5	3	5	5	5	5	4	3	5	5	5	5	5	3	5	5	3	3	5	5	5	5	5	5	5	5
5	5	5	5	5	5	5	5	5	5	3	5	5	5	3	1	5	5	5	5	5	5	5	5	5	3	5	5	5	5	3	5	5	5	5
4	5	5	5	5	5	5	5	5	5	5	5	5	5	5	5	5	5	5	5	5	5	5	5	5	4	4	5	4	3	3	3	5	3	5
5	5	5	5	5	5	5	5	5	5	3	5	5	5	5	5	5	5	5	5	5	5	5	3	5	3	3	5	5	5	1	5	5	5	5
5	5	5	4	5	5	5	5	5	2	5	5	5	5	3	5	5	5	5	5	5	3	5	3	3	5	5	5	5	5	5	5	5	5	5
5	5	5	5	5	5	5	5	5	3	3	5	5	5	5	5	5	3	5	5	5	5	5	5	5	3	3	5	3	5	5	5	5	5	5
5	2	5	5	5	5	5	5	5	3	5	3	5	5	5	5	5	5	5	5	5	5	5	4	2	4	5	5	5	5	5	5	5	5	5
5	5	5	5	5	5	5	5	5	5	5	5	5	5	1	5	5	5	5	5	5	5	5	1	1	5	5	5	5	5	5	5	5	5	5
5	5	5	5	5	5	5	5	5	4	3	5	5	5	5	5	5	5	5	5	5	5	3	3	5	3	5	5	4	5	3	5	5	5	5
5	5	5	2	5	5	5	5	5	5	5	5	5	5	2	5	5	5	5	5	5	5	5	5	5	3	4	5	2	5	5	5	5	5	5
5	5	5	5	5	5	5	5	5	5	3	5	5	5	5	3	5	3	5	5	5	5	5	5	3	5	5	5	3	5	5	5	5	3	5
5	5	5	5	5	5	5	5	5	5	3	5	5	5	5	3	3	3	5	5	5	5	3	5	5	5	5	5	3	5	5	5	5	5	5
5	5	5	5	5	5	5	5	5	5	1	5	5	5	5	5	5	5	5	5	5	1	5	3	3	5	5	5	5	5	5	5	5	5	5
5	5	5	5	5	5	5	5	5	5	5	5	5	5	3	3	5	5	5	5	5	3	5	3	3	3	5	5	5	5	5	5	5	5	5
2	5	5	3	5	5	5	5	5	3	5	5	5	5	5	5	3	5	5	5	5	4	5	5	3	5	5	5	5	5	5	5	5	5	5
5	5	5	5	5	5	5	5	5	5	2	5	5	5	5	5	5	5	5	5	5	5	2	2	5	5	5	2	5	5	5	5	5	5	5
5	5	5	4	5	5	5	5	5	2	5	5	5	5	5	5	5	5	5	5	5	4	3	5	5	5	5	3	5	5	4	4	4	5	5
5	5	5	5	5	5	5	5	5	3	3	5	5	3	3	3	5	5	5	5	5	5	3	5	5	5	5	5	5	5	5	5	5	5	5
5	5	5	5	5	5	5	4	5	2	4	5	5	4	4	4	5	5	5	5	5	5	3	5	4	5	5	5	5	5	4	5	5	5	5
5	5	5	5	5	5	5	5	5	5	3	5	5	5	5	3	5	3	5	5	5	5	5	3	3	5	5	5	5	5	5	5	5	5	3
5	5	5	5	5	5	5	5	5	5	5	5	5	5	5	5	5	3	5	3	5	3	5	5	3	3	3	5	5	5	5	5	5	5	5
5	5	5	5	5	5	5	4	4	5	3	5	5	5	5	3	5	3	5	5	5	5	3	3	5	5	5	5	5	5	5	5	5	5	5
5	5	5	5	5	5	5	5	5	5	5	5	5	5	1	3	5	5	5	5	5	1	5	3	5	5	5	5	5	5	5	5	5	5	5
5	5	5	5	5	5	5	5	5	5	5	5	5	5	3	3	5	5	5	5	5	3	5	3	3	5	5	5	5	5	5	5	5	3	5
5	5	5	5	5	5	5	5	5	5	5	5	5	5	3	3	5	3	5	5	5	5	3	3	5	5	5	3	5	5	5	5	5	5	5
5	5	5	5	5	5	5	5	5	5	3	5	5	5	5	5	5	5	5	5	5	1	5	1	5	3	5	5	5	5	5	5	5	5	5
5	3	3	5	5	5	5	5	5	5	1	5	5	5	5	5	5	5	5	5	5	5	5	5	5	5	5	5	3	5	5	5	3	5	5
5	5	5	5	5	5	5	5	5	5	5	5	5	5	5	5	5	5	5	5	5	5	5	5	5	1	1	1	5	5	5	5	5	5	5
2	3	5	3	5	5	5	5	5	5	5	5	5	5	5	3	5	5	5	5	5	5	5	5	5	5	3	5	5	5	3	5	5	5	5
5	5	5	5	5	5	5	5	5	5	2	5	5	5	5	5	5	5	5	5	5	5	5	5	5	1	3	5	5	5	1	5	5	5	5
5	5	5	4	5	5	5	5	5	3	5	5	5	2	5	5	5	5	5	4	5	3	5	3	5	5	5	3	5	5	5	5	5	5	5
5	5	5	3	5	3	4	5	5	5	5	5	5	5	3	5	5	5	5	3	5	5	5	5	3	3	5	5	5	5	5	5	5	5	5
5	5	5	5	5	5	5	5	5	4	5	5	5	5	3	1	5	1	5	5	5	5	5	5	5	5	5	5	5	5	5	5	5	5	3
4	4	4	5	5	5	5	5	5	5	5	5	5	5	3	3	3	3	5	5	5	5	3	5	5	5	5	5	5	5	5	5	5	5	5
5	5	5	5	5	5	5	5	5	3	3	5	5	5	5	5	5	5	5	5	5	5	5	4	5	5	3	3	3	3	5	5	5	5	5
5	5	5	5	5	5	5	5	5	3	3	5	5	5	5	3	5	5	5	5	5	5	3	4	5	3	3	5	5	5	5	5	5	5	5
5	2	5	5	5	5	5	5	5	5	5	5	5	5	3	5	5	5	5	5	5	5	2	3	2	5	5	5	5	5	5	5	5	5	5
5	5	5	4	5	5	5	5	5	5	5	5	5	5	5	5	5	5	5	5	1	1	1	5	5	5	5	5	5	5	5	5	5	5	5
5	5	5	5	5	5	5	5	5	5	3	5	5	5	5	3	5	5	3	3	5	5	1	5	5	4	5	5	5	5	5	5	5	5	5
5	5	5	5	5	5	5	5	5	4	4	5	5	5	5	5	5	5	5	5	5	5	4	4	5	4	4	4	4	4	4	4	4	4	4
5	5	5	5	5	5	5	5	5	5	2	5	5	5	3	4	5	5	4	4	5	5	3	4	4	3	5	5	5	5	5	5	5	5	5
5	4	5	5	5	5	5	4	4	5	5	5	4	5	5	4	5	5	5	5	5	3	5	3	5	5	5	1	5	5	4	5	5	5	5
5	5	5	5	5	2	3	2	5	5	5	5	5	5	3	5	5	5	5	3	5	5	3	5	5	5	5	5	5	5	5	5	5	5	5
5	5	5	5	5	5	5	5	5	5	5	5	5	5	5	5	5	5	5	5	5	5	5	1	3	5	3	3	5	5	5	5	3	3	5
5	5	5	5	5	5	5	5	5	4	4	4	4	4	5	5	5	5	5	5	5	4	3	5	5	5	5	1	3	5	5	5	5	5	5
4	5	5	5	5	5	5	5	5	5	5	5	5	5	4	5	5	5	5	5	5	5	3	5	5	3	5	4	4	4	4	4	4	4	4
5	5	5	3	5	5	5	5	5	3	3	5	5	5	5	5	5	5	5	3	5	5	5	3	3	5	5	5	3	5	5	5	5	5	5
5	5	5	5	5	5	5	5	5	5	5	5	5	5	5	5	5	5	5	5	5	5	1	1	1	3	5	5	5	5	5	5	5	5	5
5	5	5	3	5	5	5	5	5	4	5	5	5	5	3	5	5	5	5	5	5	5	5	4	5	5	5	5	5	5	5	3	3	3	3
5	5	5	1	5	5	5	5	5	5	5	5	5	5	5	5	5	5	5	5	5	5	5	5	5	5	3	3	3	3	3	5	5	5	5
1	5	5	5	5	5	5	5	4	5	4	5	5	2	5	5	5	5	5	5	4	2	5	4	4	5	5	5	5	5	5	5	5	5	5
5	5	5	5	5	5	5	5	5	2	5	5	5	5	5	5	5	5	5	3	5	3	3	3	5	5	5	3	5	5	3	5	5	5	5
5	5	5	5	5	5	5	5	5	3	3	5	5	5	3	5	5	5	5	5	5	5	1	5	5	4	5	3	5	3	5	5	5	5	5
5	5	5	5	5	4	4	4	4	4	5	5	5	5	5	3	5	5	3	3	5	3	5	5	3	5	5	5	5	5	5	5	5	5	5
5	5	5	5	5	5	5	5	5	5	5	5	5	5	5	5	5	5	5	5	5	1	5	4	3	3	3	5	5	5	1	5	5	5	5
5	4	5	5	5	5	5	5	5	1	3	4	4	4	4	5	4	5	5	5	5	5	3	4	5	5	5	5	5	5	5	5	5	5	5
5	5	5	5	5	5	5	5	5	5	5	5	5	5	5	2	3	3	5	5	5	5	5	5	4	4	3	3	5	5	5	5	5	5	3
5	5	5	5	5	5	5	4	5	5	3	5	5	5	3	3	3	5	5	5	5	5	3	5	3	5	5	5	5	5	5	5	5	5	3
5	5	5	5	5	5	5	5	5	5	5	5	5	5	3	3	5	2	5	5	5	5	5	3	5	5	3	5	3	3	5	5	5	5	5
5	5	5	5	5	5	5	5	5	5	5	5	5	5	5	3	5	5	5	3	5	5	1	5	4	3	5	3	5	4	5	5	5	5	4
4	5	4	5	5	5	5	5	5	5	3	5	5	5	5	3	5	5	5	3	5	4	3	3	5	5	5	5	5	5	5	5	5	5	3
5	5	5	5	5	5	5	4	5	5	5	5	5	5	4	3	5	5	5	5	5	3	3	5	3	5	3	5	5	5	5	5	5	5	2
5	4	5	5	5	5	4	1	4	1	5	5	5	5	5	5	5	5	5	5	5	1	5	5	5	5	5	5	5	5	5	5	5	5	5
5	5	5	5	5	5	5	5	5	4	3	5	5	5	5	5	5	5	5	1	5	5	3	5	5	4	5	5	3	5	3	5	5	5	3
5	5	5	5	5	5	5	5	5	1	5	5	5	5	1	3	5	3	5	5	3	5	5	5	3	5	5	5	5	5	5	5	5	5	5
5	5	5	5	5	5	5	5	5	5	5	5	5	5	5	1	5	5	5	5	5	5	5	5	5	5	5	5	5	5	5	1	1	5	1
5	5	5	3	5	5	5	5	5	3	5	5	5	5	3	5	5	5	5	5	5	5	3	5	5	5	5	3	5	5	5	5	3	3	3
5	5	5	5	5	5	5	4	5	2	5	5	5	5	3	5	5	5	5	5	5	1	5	3	5	5	5	5	5	5	1	5	5	5	5
5	5	5	5	5	5	5	5	5	5	5	5	5	5	5	5	5	5	5	5	5	1	3	1	5	3	3	5	3	5	5	5	5	5	5
5	5	5	5	5	5	5	5	5	5	5	5	5	5	5	5	5	5	5	5	5	5	1	5	5	5	5	3	3	5	5	3	3	3	3
5	5	5	4	5	5	5	5	5	5	5	5	5	5	5	3	5	4	5	4	5	4	3	4	5	3	3	5	5	4	4	5	5	5	4
5	5	5	5	5	5	5	5	5	5	5	5	5	5	5	5	5	5	5	5	5	4	1	2	3	4	5	4	4	5	4	4	5	4	5
5	5	5	5	5	5	5	5	5	5	5	5	5	5	5	5	5	5	5	3	5	5	3	5	5	5	5	3	5	5	3	3	3	3	3
5	5	5	5	5	5	5	5	5	5	5	5	5	5	3	5	5	5	5	5	4	5	3	5	5	5	5	5	5	4	2	5	5	1	2
5	5	4	3	5	5	4	4	4	4	5	5	4	5	3	5	5	5	5	5	5	5	5	4	3	3	5	5	5	5	4	4	5	5	5
5	5	5	5	5	5	5	5	5	5	4	5	5	5	5	5	5	5	5	5	5	1	5	1	1	5	5	5	5	5	1	5	5	5	5
5	5	5	5	5	5	5	5	5	5	1	5	5	5	3	3	5	5	5	5	5	5	3	4	5	3	3	5	3	5	5	5	5	5	5
5	5	5	5	5	5	5	5	5	5	5	5	5	5	5	3	5	5	5	5	5	5	3	3	5	3	3	5	5	5	3	5	3	5	2
5	5	5	5	5	5	5	5	5	5	5	5	5	5	5	5	5	5	5	3	5	3	1	3	3	5	5	3	4	3	5	5	5	5	5
1	1	5	2	2	2	5	5	5	5	5	5	5	5	5	5	5	5	5	5	5	5	5	5	5	5	5	5	5	5	5	5	5	5	5
5	5	5	5	5	5	5	5	5	3	5	5	5	5	5	5	5	5	5	4	5	5	3	5	5	5	5	3	5	5	3	3	3	3	3
5	5	5	5	5	5	5	5	5	1	4	5	5	5	4	1	2	5	5	5	5	5	3	5	5	5	5	5	5	5	5	5	5	2	5
5	5	5	5	5	5	5	5	5	5	1	5	5	5	5	5	5	5	5	3	3	3	1	3	3	5	5	5	5	5	5	5	5	5	5
5	5	5	5	5	5	5	5	5	5	3	5	5	5	3	3	5	3	5	5	5	5	3	3	3	3	5	5	5	5	5	5	5	5	3
2	5	5	5	5	5	5	2	5	1	5	5	5	5	5	3	5	5	5	5	5	5	5	1	5	5	5	5	3	5	5	5	5	5	5
5	5	5	5	5	5	5	5	5	5	5	5	5	5	5	5	5	5	5	5	5	3	3	3	3	3	3	3	3	3	5	5	5	5	5
5	4	5	5	5	4	5	5	5	5	3	5	5	5	4	3	3	3	5	5	5	4	3	5	5	3	5	5	5	5	5	5	5	5	3
5	5	5	2	5	2	5	2	5	5	5	5	5	2	5	5	5	5	5	5	5	5	1	2	5	5	5	5	5	5	5	5	5	5	5
5	5	4	5	5	5	5	5	5	5	5	5	5	5	3	5	5	5	5	5	5	5	2	3	3	4	5	2	2	5	5	5	4	4	5
4	5	4	5	5	4	5	5	5	5	3	5	5	5	3	3	5	5	5	3	5	3	3	5	5	4	5	3	5	5	4	5	5	5	5
5	5	5	5	5	5	5	5	5	5	5	5	5	5	5	5	5	5	5	3	5	1	1	4	5	5	5	1	5	3	3	5	5	5	5
5	5	5	5	5	5	5	5	5	5	5	5	5	5	2	2	5	5	5	5	5	5	5	3	3	3	3	5	3	5	5	2	5	5	5
4	5	5	5	5	5	5	5	5	4	5	5	5	5	5	5	5	5	3	5	5	5	3	5	5	3	3	3	3	4	5	5	3	3	5
4	4	4	4	4	5	5	5	5	5	5	5	5	5	5	5	5	5	5	5	5	5	5	5	5	3	3	3	5	5	3	3	3	5	3
5	5	5	5	5	5	4	4	5	4	4	4	4	4	4	4	5	5	5	5	5	5	5	5	5	4	4	4	4	4	4	4	4	4	4
5	5	5	5	5	5	5	2	5	2	5	5	5	5	5	5	5	5	5	2	5	2	2	3	5	5	5	2	5	5	5	5	5	5	5
5	5	5	5	5	5	5	5	5	1	5	5	5	5	5	5	5	5	5	5	5	3	1	5	5	5	5	3	3	5	3	5	3	3	5
5	1	5	5	5	5	5	5	5	5	5	5	5	5	5	1	5	5	5	5	5	5	1	5	5	5	5	1	1	5	5	5	5	5	5
5	5	5	4	5	5	5	5	5	4	5	5	5	4	3	2	2	4	4	5	4	4	5	4	1	5	5	5	5	5	5	5	5	5	5
5	5	5	5	5	5	5	5	5	5	5	5	5	5	5	3	5	5	5	5	5	5	1	1	1	3	3	5	5	5	3	5	5	5	5
5	5	5	5	5	5	5	5	5	5	3	5	5	5	1	3	3	3	5	5	5	3	5	3	3	3	5	5	5	5	5	5	5	5	5
4	3	5	4	5	5	5	5	5	5	3	5	5	5	2	5	5	3	5	5	5	5	3	4	3	3	5	2	5	5	5	5	5	5	5
5	5	5	5	5	5	5	5	5	5	4	5	5	5	4	4	4	3	5	5	5	5	3	3	5	5	5	4	4	4	4	3	3	3	4
5	5	5	5	5	5	5	5	5	5	3	5	5	5	5	5	5	5	5	5	5	5	1	4	3	3	3	3	3	3	3	5	5	5	5
1	5	5	5	5	5	5	5	5	3	5	5	5	2	5	5	5	1	5	5	5	5	5	3	5	5	5	5	5	5	1	5	5	5	3
5	5	5	5	5	5	5	5	5	1	1	5	5	5	5	5	5	5	5	5	5	1	5	1	1	5	5	5	4	5	5	5	5	5	5
5	5	5	5	5	5	5	5	5	5	5	5	5	5	1	1	5	5	5	5	5	5	1	5	5	1	3	5	5	5	2	5	5	5	5
5	5	5	4	4	5	4	5	5	2	4	5	5	5	5	1	5	5	5	5	5	5	3	5	5	5	3	3	5	5	1	5	5	5	5
5	5	5	5	5	5	5	5	5	1	2	5	5	5	3	3	5	3	5	3	5	5	3	5	3	5	5	5	5	5	3	5	5	5	5
5	5	5	2	5	5	5	5	5	4	5	5	2	2	2	5	5	5	5	5	5	2	3	5	5	5	5	5	5	5	2	5	5	5	5
5	5	5	5	5	5	5	5	5	2	2	5	5	5	3	3	5	3	5	5	5	5	5	5	5	5	5	2	5	5	4	5	3	4	2
4	5	5	4	4	5	5	5	5	5	4	4	5	5	4	4	4	5	5	4	4	3	4	3	4	4	4	4	4	5	5	5	4	4	5
5	5	5	5	5	5	5	5	5	5	3	5	5	5	5	5	5	5	5	5	5	5	5	1	5	3	5	3	3	5	3	3	3	3	3
5	5	5	5	5	5	5	5	5	5	5	5	5	5	3	3	3	3	5	5	5	3	3	5	3	5	3	3	5	3	5	5	3	5	5
5	5	5	3	5	5	5	5	5	5	3	5	5	5	3	5	5	5	5	5	5	1	1	4	5	5	5	3	3	4	5	4	4	5	5
4	5	5	3	5	4	5	5	5	5	5	5	5	5	3	3	4	3	5	5	5	5	4	5	3	3	3	4	5	5	5	5	5	4	3
5	5	5	5	5	5	5	5	5	5	2	5	5	5	5	3	5	5	5	5	3	5	3	4	5	3	3	3	4	4	3	5	4	4	5
3	5	4	5	5	5	1	2	5	4	5	5	4	5	3	3	5	5	5	5	5	5	3	5	5	3	5	5	5	5	5	5	5	5	3
5	5	5	3	5	5	5	5	5	5	3	5	5	5	3	5	5	5	5	5	5	3	5	5	3	5	3	5	3	3	5	5	3	3	3
2	5	5	5	5	5	5	5	5	5	3	5	5	5	3	3	5	5	5	5	5	5	3	5	3	3	3	3	3	5	3	5	5	5	5
4	4	5	5	5	5	5	5	5	3	3	5	5	5	5	5	5	5	5	5	5	5	1	4	5	3	3	3	5	5	3	5	3	5	3
4	4	4	5	5	5	4	5	5	4	2	4	4	4	5	5	5	5	4	5	5	5	4	5	5	5	2	2	5	5	1	5	5	5	5
4	4	4	5	5	4	5	5	5	5	5	5	5	5	3	3	5	3	5	5	5	5	5	3	3	5	3	4	4	4	3	5	5	5	3
5	1	5	5	5	5	5	5	5	5	5	5	5	5	5	5	5	5	5	5	5	5	5	5	5	3	3	3	3	3	3	3	3	3	3
5	5	5	5	5	5	5	5	5	5	5	5	5	5	5	5	5	5	5	5	5	1	3	1	5	5	5	1	3	5	3	3	3	3	5
5	5	5	1	5	5	2	5	5	5	5	5	5	2	5	5	5	2	5	5	5	3	5	5	5	2	3	3	5	5	5	5	5	5	3
5	5	5	5	5	5	5	5	5	5	5	5	5	2	4	4	5	5	5	5	4	2	5	5	4	2	5	2	5	4	4	2	4	4	4
4	4	5	5	5	4	5	5	5	4	3	5	5	5	3	3	4	4	3	5	5	5	3	5	5	4	5	4	4	4	5	5	5	3	3
4	4	4	4	5	5	5	4	4	2	5	5	5	4	3	3	3	3	5	5	5	5	3	3	5	5	5	5	5	5	5	5	5	5	3
5	5	5	3	5	5	5	5	5	5	3	5	5	5	3	3	3	3	5	5	5	3	5	5	3	3	3	5	3	5	5	5	5	5	3
5	5	5	5	5	5	5	5	5	5	5	5	5	5	5	5	5	5	5	5	5	5	5	3	3	3	3	3	3	3	3	3	3	3	3
5	5	5	5	5	5	5	5	5	5	4	5	5	5	5	5	5	5	5	5	5	3	3	2	3	3	3	3	2	2	3	5	5	5	5
5	5	5	5	5	5	5	5	5	3	5	5	5	5	3	3	3	3	5	5	5	5	5	3	3	3	3	3	3	3	5	5	5	5	5
5	5	5	5	5	5	5	5	5	1	5	5	5	5	5	5	5	5	5	5	5	3	3	5	3	3	3	3	5	5	3	3	3	3	5
5	5	5	5	5	5	5	5	5	2	3	5	5	5	5	5	5	5	5	5	5	5	1	4	3	3	5	3	3	3	2	5	5	3	5
4	5	5	5	5	5	4	5	5	3	4	5	5	5	3	3	5	3	5	5	5	4	3	4	5	3	3	5	5	5	1	5	4	5	4
5	5	5	2	5	5	5	5	5	5	5	5	5	4	5	5	5	5	5	5	5	5	3	5	5	2	3	3	3	5	3	5	2	2	3
5	3	5	5	5	5	5	5	5	5	3	5	5	5	5	5	5	5	3	3	5	5	5	5	5	5	5	3	2	2	5	5	2	2	2
4	5	5	4	5	4	4	4	5	1	5	5	2	2	3	5	5	5	5	5	5	3	5	3	3	5	5	3	5	5	5	5	5	5	5
4	5	5	5	5	5	5	5	5	4	1	5	5	5	3	3	5	5	5	5	5	5	3	4	5	1	3	5	5	5	5	1	5	5	3
4	5	5	5	5	4	4	4	5	4	4	5	4	5	4	4	4	4	4	4	5	4	4	3	4	4	4	5	5	5	4	4	4	4	4
5	5	5	5	5	5	5	5	5	3	2	5	5	5	5	1	5	3	5	3	5	4	1	3	3	5	5	5	5	5	3	5	5	5	3
5	5	5	5	5	5	5	5	5	5	3	5	5	5	3	3	3	3	3	3	5	3	5	5	5	3	3	3	5	5	5	3	5	5	3
5	5	5	5	5	5	5	5	5	5	2	5	5	5	3	3	5	5	5	3	5	5	3	5	1	3	3	3	3	5	5	3	5	5	3
4	4	4	4	4	4	4	4	4	4	4	4	4	4	4	4	4	4	5	4	4	4	4	5	5	5	5	5	5	5	4	4	4	4	4
5	5	3	5	5	5	2	2	5	5	2	5	5	5	5	5	5	5	5	5	5	5	3	5	5	5	5	3	3	5	3	3	3	3	3
5	5	5	5	5	5	5	5	5	5	3	5	5	5	3	5	5	3	5	5	5	3	3	5	5	3	3	3	5	5	3	3	3	2	3
4	4	4	4	5	4	4	5	5	4	3	5	5	4	5	4	5	5	3	3	5	3	3	1	5	5	5	5	5	5	1	5	5	5	5
5	5	5	5	5	5	5	5	5	5	5	5	5	5	3	1	5	3	5	3	5	5	3	5	3	3	5	3	4	5	1	5	5	3	3
2	5	5	5	5	5	4	4	5	5	4	5	4	4	3	4	5	5	5	3	5	5	3	5	5	3	3	5	3	3	3	5	5	3	5
5	5	5	5	5	5	5	4	5	4	1	2	5	5	3	5	5	5	5	5	5	3	5	3	3	3	5	3	3	5	3	5	5	5	3
2	2	2	2	5	5	2	2	5	2	5	5	2	5	4	5	5	5	5	5	5	5	2	5	5	5	5	5	5	5	5	5	5	5	5
5	5	5	5	5	5	5	5	5	5	3	5	5	5	5	3	5	3	5	5	5	3	1	3	5	3	3	3	3	5	5	5	3	3	3
5	5	5	5	5	5	5	5	5	5	3	5	5	5	5	3	5	5	3	3	5	3	5	5	3	1	1	5	5	5	3	5	3	3	3
5	3	5	5	5	5	5	5	5	1	3	5	5	5	3	3	3	3	5	5	5	5	5	1	5	3	3	3	3	5	5	5	5	5	5
5	5	5	5	5	5	5	5	5	5	5	5	5	5	5	5	5	1	5	5	5	5	3	3	5	3	3	3	3	3	3	3	3	3	3
5	2	5	4	5	5	5	4	5	4	4	4	5	5	5	5	5	1	5	3	5	5	3	5	5	3	4	3	4	5	3	4	4	4	3
3	5	5	5	5	5	5	5	5	5	5	5	5	5	1	5	2	5	5	5	5	5	3	3	5	5	3	5	3	3	2	4	3	3	3
5	5	5	5	5	5	5	5	5	5	5	5	5	5	5	3	5	5	5	3	5	1	3	3	3	2	3	3	3	5	1	5	5	5	3
4	5	5	5	5	5	5	5	5	1	2	5	5	5	2	5	5	5	5	5	5	5	3	3	3	5	5	3	3	5	3	3	3	5	3
2	2	5	5	5	5	5	5	5	5	2	5	5	5	2	2	5	2	5	2	5	5	2	5	3	2	5	5	5	5	5	5	5	5	5
5	5	5	5	5	5	5	5	5	1	3	4	4	4	4	4	5	5	5	5	5	5	1	4	3	3	4	3	4	4	4	4	4	4	4
5	5	5	5	5	5	5	5	5	5	2	5	5	5	3	5	5	2	5	3	5	5	5	5	3	3	3	3	3	5	3	5	2	2	3
5	5	5	5	5	5	5	5	5	5	5	5	5	5	5	1	5	3	5	5	5	2	1	5	5	1	3	3	5	5	3	5	2	3	3
4	5	4	2	5	5	5	5	5	4	5	5	5	4	3	1	5	2	5	3	5	4	5	5	3	5	5	4	5	5	2	5	4	2	4
1	4	1	4	5	5	4	2	5	1	4	5	5	2	5	5	5	5	2	5	5	4	2	4	5	5	5	5	5	5	5	5	5	5	5
5	5	5	3	5	5	5	5	5	5	5	5	4	4	4	4	3	2	5	5	5	4	2	4	5	3	3	5	4	5	3	3	3	3	3
2	5	5	3	5	5	2	5	5	4	2	5	5	5	5	5	5	5	5	5	5	2	2	4	2	5	5	5	5	5	2	2	5	5	2
4	4	4	5	5	5	4	4	4	1	3	5	5	5	4	3	5	5	5	5	5	4	5	1	3	3	3	3	5	5	3	5	3	5	5
5	4	5	5	5	5	5	5	5	5	4	5	5	5	1	1	4	3	5	5	5	5	1	3	4	4	4	5	5	5	1	5	5	3	1
4	5	5	5	5	5	5	5	5	4	3	5	4	4	5	3	5	4	4	3	5	3	2	3	3	2	5	5	5	5	5	3	3	3	3
3	3	5	5	5	5	5	5	5	5	5	5	5	5	3	3	5	5	5	3	5	1	5	1	1	3	3	3	3	5	5	5	5	3	5
5	5	2	5	5	5	5	5	5	5	5	5	5	2	2	2	5	5	5	5	5	5	5	5	5	3	3	3	3	3	3	3	3	3	3
5	5	5	5	5	5	5	5	5	5	5	5	5	5	5	3	3	3	3	3	5	3	3	3	3	3	3	3	3	5	3	5	3	5	3
4	5	5	5	2	5	5	4	5	1	5	5	5	5	3	3	5	5	5	5	5	5	3	5	3	5	5	1	5	5	1	1	3	5	3
5	3	5	5	5	5	5	5	5	1	3	5	5	5	3	2	5	3	3	3	3	5	5	5	5	3	3	3	5	5	5	3	3	3	5
5	4	5	5	5	5	5	5	4	4	3	5	4	5	3	3	5	5	5	3	5	1	2	1	3	3	3	5	5	3	3	5	5	5	5
5	5	5	3	5	5	5	5	5	3	5	5	5	3	3	3	5	3	5	3	5	4	3	3	3	3	5	3	5	5	3	5	3	3	3
4	5	4	4	4	5	5	5	5	5	4	4	4	4	5	5	4	4	4	4	4	4	2	4	4	3	3	4	4	5	1	4	4	4	4
4	5	5	5	5	5	4	3	5	3	3	5	5	3	5	5	5	5	5	5	5	5	1	1	5	1	1	2	3	5	3	5	5	5	5
4	4	4	5	5	5	5	5	5	4	4	4	5	4	4	3	5	3	4	4	5	3	3	4	5	3	4	3	4	2	5	4	4	4	3
4	4	4	2	5	4	4	5	4	3	5	5	5	4	5	4	5	5	5	5	4	5	2	3	4	5	4	5	2	4	1	3	4	4	5
5	5	5	5	5	5	5	5	5	3	3	4	5	5	5	3	5	5	5	5	5	5	3	3	3	3	3	1	3	3	3	5	3	3	3
4	4	4	3	4	4	4	4	4	3	4	4	4	4	4	4	4	4	4	4	5	4	3	4	5	4	4	4	4	4	3	5	5	5	5
5	2	5	4	5	5	5	5	5	4	3	5	5	5	3	3	3	3	5	3	5	5	3	5	5	3	3	3	3	5	3	3	5	5	3
2	4	4	4	4	4	4	4	4	4	4	5	4	4	4	3	5	5	4	4	5	4	3	3	3	4	5	5	4	5	4	4	4	4	4
4	4	4	4	4	4	4	4	5	4	4	4	4	4	4	4	4	4	4	4	4	4	4	4	4	4	4	4	4	4	4	4	4	4	4
4	4	4	4	4	4	4	4	4	4	4	2	4	4	4	4	5	4	4	4	4	4	3	4	5	5	5	4	4	4	2	5	4	4	5
4	4	4	4	4	4	4	4	4	4	4	4	4	4	4	4	4	4	4	4	4	4	4	4	4	4	4	4	4	4	4	4	4	4	4
4	4	4	4	4	4	4	4	4	4	4	4	4	4	4	4	4	4	4	4	4	4	4	4	4	4	4	4	4	4	4	4	4	4	4
5	5	5	5	5	5	5	5	5	5	3	5	5	5	3	3	5	3	5	5	3	3	3	3	3	3	3	3	5	3	3	3	3	3	3
2	5	5	5	4	5	5	5	4	1	1	3	5	5	5	3	5	5	5	5	5	5	3	5	3	4	5	5	3	3	1	4	4	3	3
4	4	4	4	4	4	4	4	4	4	3	4	4	4	4	4	4	4	4	4	4	4	4	4	4	4	4	4	4	4	4	4	4	4	4
5	2	2	5	2	5	5	5	5	2	3	5	5	5	3	5	5	3	5	5	5	5	3	5	5	3	3	2	3	5	3	3	3	5	3
4	4	4	4	4	4	4	4	4	4	4	4	4	4	4	4	4	4	4	4	4	4	2	4	4	4	4	4	4	4	4	4	4	4	4
4	4	4	4	4	4	4	4	4	4	4	4	4	4	4	4	4	4	4	4	4	3	3	4	4	4	4	4	4	4	4	4	4	4	4
2	4	4	4	4	4	4	4	4	4	4	4	4	4	4	4	4	4	4	4	4	4	4	4	4	4	4	4	4	4	4	4	4	4	4
5	5	2	2	5	5	2	4	5	4	3	5	5	4	3	3	5	5	5	3	5	4	2	2	5	3	3	2	4	5	3	5	5	5	5
5	5	5	5	5	5	5	5	5	2	2	5	5	5	5	5	2	5	5	5	2	2	3	2	2	2	2	2	2	2	5	5	5	5	5
2	3	4	4	5	4	4	4	5	1	1	2	5	5	5	5	5	5	5	5	5	5	1	5	5	1	1	5	5	4	1	5	5	5	5
5	3	5	5	5	5	5	5	5	5	1	5	5	5	3	3	3	3	5	5	5	5	3	3	3	3	3	1	5	5	3	3	3	3	3
5	5	5	5	5	5	5	5	5	4	1	5	5	5	5	1	3	3	5	3	5	1	3	1	3	3	3	1	5	5	5	5	5	3	3
4	4	4	4	4	4	4	4	4	4	4	4	4	4	4	4	4	4	4	4	4	3	3	3	3	4	4	4	4	4	4	4	4	4	4
2	2	2	2	5	5	5	5	5	5	5	5	5	2	3	3	5	3	5	5	5	5	3	5	3	3	3	5	5	5	3	3	3	3	3
5	5	5	5	5	5	5	5	5	5	2	5	3	5	3	3	5	5	5	5	5	2	2	3	1	3	3	5	3	3	1	5	3	3	3
4	3	2	3	3	4	5	5	5	3	3	5	5	5	3	3	5	5	3	2	5	5	3	4	4	5	3	5	3	3	5	3	3	5	3
5	4	4	4	5	4	4	5	5	5	3	3	3	4	1	3	4	4	4	4	3	3	3	4	4	3	4	4	4	5	4	4	4	4	4
5	3	3	5	5	5	5	5	5	3	3	3	5	5	5	3	5	3	3	3	5	3	5	1	5	3	3	1	3	3	3	5	5	5	3
5	5	5	3	5	5	5	5	5	5	5	5	5	5	4	4	4	4	5	4	4	3	3	3	3	1	1	3	3	3	3	3	3	3	3
5	5	4	3	4	5	5	4	4	3	5	4	4	4	3	2	3	5	4	3	5	3	2	3	3	3	4	4	3	5	2	5	4	5	5
5	2	5	5	2	5	5	5	5	5	5	5	5	2	5	5	5	5	5	2	5	1	5	2	3	1	1	2	3	2	2	5	5	5	5
5	5	5	4	4	5	4	5	5	3	1	3	3	4	3	5	5	3	5	5	5	3	5	5	3	3	3	3	3	3	3	5	3	3	3
5	5	5	2	5	5	5	5	5	2	5	5	5	5	2	5	5	3	5	5	5	5	2	3	5	1	3	2	2	2	2	2	5	5	2
3	5	5	2	5	5	5	5	5	5	2	5	5	2	5	1	5	2	5	5	5	2	1	3	5	3	5	2	2	5	5	5	2	2	5
2	5	4	5	5	5	2	4	5	2	2	5	5	4	5	3	5	4	5	3	5	4	3	2	5	2	5	4	2	4	3	3	4	4	4
5	5	5	5	5	5	5	5	5	2	1	5	5	5	5	1	5	3	5	5	5	1	1	2	1	2	5	2	2	5	1	5	5	5	4
5	5	5	5	5	4	5	5	5	5	3	5	5	5	3	3	3	3	5	3	5	4	1	3	3	3	3	3	3	5	1	3	3	3	3
5	5	5	5	5	5	5	5	5	5	1	5	5	5	5	3	3	3	3	3	3	3	3	3	3	3	3	3	5	3	3	3	3	3	3
5	5	5	5	5	5	5	5	5	5	2	5	5	5	2	3	3	5	5	5	5	3	1	3	3	3	3	2	3	3	3	3	3	3	2
5	4	4	5	4	4	5	5	4	4	1	5	2	3	4	5	4	4	5	4	5	4	1	2	4	2	4	3	4	4	2	4	4	4	4
5	5	5	5	5	5	5	5	5	5	1	5	5	5	1	1	5	3	5	1	5	5	3	5	3	1	3	3	3	3	1	3	4	4	4
2	5	5	4	5	4	5	4	4	4	3	4	4	4	4	4	5	5	4	4	5	1	1	2	4	4	4	3	4	4	4	4	1	4	4
4	4	4	3	4	4	4	4	4	3	4	4	4	4	3	3	3	3	4	4	4	4	4	5	4	3	3	3	4	4	4	4	4	4	4
3	5	2	3	5	5	4	4	4	1	4	4	4	3	3	1	5	4	4	2	4	4	5	5	5	1	1	1	5	5	5	5	5	5	5
4	4	4	4	4	4	4	4	4	4	4	4	4	4	4	4	4	5	4	4	4	4	4	4	4	4	3	4	1	4	3	3	2	2	4
5	5	5	5	5	5	5	5	5	5	2	5	5	5	3	1	2	1	5	5	5	2	1	5	3	3	3	2	5	5	3	3	2	2	2
5	4	4	3	2	1	4	4	5	3	4	2	2	2	4	3	2	5	3	5	5	5	5	5	5	3	5	2	5	3	4	5	5	4	2
5	4	2	3	5	4	2	4	5	3	2	2	2	4	4	1	5	3	4	4	5	4	3	3	4	4	5	3	5	5	3	5	5	2	5
4	1	5	5	4	5	5	5	5	1	3	5	5	5	1	3	5	3	5	3	5	3	3	3	3	4	4	2	4	5	3	3	3	3	3
5	5	3	5	5	5	1	3	5	1	3	5	5	3	3	3	5	3	5	5	3	5	3	3	3	3	3	3	5	5	1	1	5	5	3
4	4	4	4	4	4	4	5	5	5	3	4	4	4	3	3	3	3	5	5	5	4	3	3	3	3	3	3	3	3	3	3	4	3	3
5	3	5	3	4	5	5	2	5	3	5	5	5	4	1	1	5	3	4	3	5	3	2	3	3	3	3	3	5	3	2	5	5	5	3
5	3	2	1	5	5	5	5	5	5	2	5	2	5	2	2	5	2	5	5	5	2	2	2	5	3	5	2	5	2	5	2	5	2	5
4	4	4	2	5	5	5	5	5	2	3	5	5	2	5	3	5	5	5	2	5	1	2	2	2	2	2	2	5	5	1	5	3	5	5
4	3	4	2	5	3	2	5	5	4	5	5	5	5	3	2	5	2	5	4	5	4	3	4	4	3	3	4	4	4	2	2	3	3	2
3	4	2	3	4	3	3	5	5	3	2	5	5	5	3	5	5	5	3	3	5	3	5	3	2	5	5	3	3	3	3	3	2	3	3
3	4	3	4	4	5	5	5	5	2	1	5	5	5	3	3	3	3	4	4	5	4	1	5	4	3	3	3	3	4	4	3	3	3	3
4	3	4	4	5	4	4	4	4	2	2	4	4	4	3	3	4	3	5	5	5	2	2	2	1	3	5	4	5	5	3	4	4	4	3
5	4	5	4	5	5	5	5	5	4	3	5	5	5	1	1	1	1	3	1	5	5	1	5	3	3	3	3	4	4	5	4	3	3	3
3	3	3	3	5	5	3	4	2	3	3	5	5	5	3	3	3	3	5	3	3	3	1	4	3	5	5	3	5	5	5	3	3	3	3
4	3	3	3	5	5	5	5	5	5	1	5	5	5	4	3	3	3	4	3	4	1	3	4	4	3	3	3	3	3	3	3	3	3	4
2	2	2	5	5	2	2	2	5	2	5	5	2	2	2	2	5	2	5	2	5	5	2	5	5	5	5	2	4	4	4	4	4	4	4
4	3	3	3	5	1	2	4	4	4	3	4	4	4	4	3	4	4	4	4	5	3	3	4	3	3	3	1	4	5	3	5	3	3	3
3	5	5	4	5	2	2	5	5	2	3	5	2	2	2	2	5	3	2	2	5	5	1	4	3	3	3	3	3	3	3	5	5	5	5
5	5	5	2	3	2	5	5	5	5	3	5	5	2	3	3	5	5	5	3	5	3	3	2	3	1	3	1	3	3	1	3	3	1	5
4	4	4	4	4	4	4	5	5	3	3	5	5	5	4	5	5	5	4	3	5	1	1	1	1	1	1	1	4	3	1	4	4	3	5
5	5	5	2	5	5	5	5	5	2	2	5	5	5	5	5	5	5	2	2	5	2	1	2	3	2	2	2	2	4	2	2	3	2	2
2	4	4	4	4	4	4	4	4	4	1	4	4	4	4	3	4	4	4	4	4	1	1	4	4	3	4	3	3	4	3	4	3	3	3
1	4	4	4	4	1	4	4	4	4	5	5	5	4	4	5	3	3	3	4	3	3	3	3	3	3	3	3	4	3	3	3	3	3	3
4	3	5	2	5	5	5	5	5	2	3	5	5	4	1	1	5	4	4	2	5	4	3	4	5	4	3	3	3	3	1	3	1	1	1
5	4	4	2	5	4	4	5	5	3	5	4	3	3	3	3	3	3	3	3	3	3	3	3	3	3	3	3	3	3	3	3	2	3	3
5	5	2	1	2	1	3	5	5	1	3	2	5	5	3	1	5	3	5	5	5	2	2	3	2	3	3	3	5	5	3	3	3	5	3
4	2	4	5	5	4	4	4	5	4	4	4	4	4	3	3	4	3	4	4	4	4	1	3	4	1	3	3	3	4	1	1	1	3	1
5	5	5	5	5	5	5	5	5	5	3	3	5	3	1	3	3	1	1	3	1	3	1	5	3	1	1	1	3	3	3	3	3	3	3
5	2	2	3	5	5	5	2	2	2	2	2	2	2	2	5	5	2	2	5	5	1	5	3	5	2	2	3	2	2	3	2	5	5	5
4	4	5	3	5	5	4	5	4	1	3	4	4	4	3	3	3	3	3	3	4	3	1	3	3	3	3	1	1	3	1	3	3	3	3
4	3	3	5	4	5	5	4	5	4	1	5	5	5	1	1	1	1	5	5	5	1	1	5	1	1	1	1	1	1	3	5	5	5	1
3	3	3	3	3	3	3	4	4	2	1	2	2	4	3	3	3	3	2	3	4	4	3	4	3	3	3	3	3	3	4	3	3	3	3
2	5	5	3	2	2	5	2	2	2	3	2	3	2	3	2	2	3	2	2	2	3	2	3	3	3	3	3	2	5	5	3	3	5	5
5	5	5	2	5	5	5	5	5	2	2	2	5	5	2	2	5	2	2	2	2	2	2	2	2	2	2	2	2	2	2	2	2	2	2
4	4	5	4	5	2	2	2	3	3	3	3	2	2	3	3	3	2	3	3	3	3	3	3	2	3	3	3	3	3	5	2	2	2	2
3	3	2	2	2	2	2	5	5	5	3	3	2	2	2	2	2	2	4	2	5	2	2	3	2	3	3	2	3	5	2	5	5	2	2
3	3	3	3	3	3	3	4	3	3	1	3	3	3	3	3	3	3	3	3	3	2	1	2	3	1	1	3	3	3	3	3	3	3	3
2	1	5	3	5	3	3	4	5	1	1	2	3	3	5	3	5	1	1	2	3	1	1	3	3	1	3	1	1	1	1	3	3	1	1
2	2	2	3	5	2	5	4	5	2	1	2	5	2	1	1	5	1	3	3	3	2	2	2	1	1	1	1	1	1	1	3	3	3	3
5	5	2	5	5	2	5	2	2	2	1	2	2	2	1	1	2	2	2	2	2	2	3	2	2	2	2	1	3	2	1	2	1	3	2
1	1	2	5	2	2	2	2	1	5	2	2	2	2	2	2	1	2	2	2	2	2	2	2	2	3	2	2	2	2	2	5	2	2	5
2	3	2	2	2	2	2	2	2	1	1	2	2	2	2	2	2	2	2	2	2	3	2	2	2	2	2	2	2	2	2	2	2	2	2
2	2	2	2	2	2	2	2	2	2	2	2	2	2	2	2	2	2	2	2	2	2	2	2	2	2	2	2	2	2	2	2	2	2	2
1	2	2	2	2	2	2	2	2	2	2	2	2	2	2	2	2	2	2	2	2	2	2	2	2	2	2	2	2	2	2	2	2	2	2
3	3	3	1	3	3	3	4	3	1	1	3	4	3	1	1	3	1	1	3	1	1	1	1	1	1	1	1	1	3	1	1	1	1	1
3	5	3	3	5	2	2	5	2	1	2	2	2	2	2	1	1	1	2	2	2	1	1	1	1	1	1	1	2	1	1	1	1	1	1
1	5	1	1	3	3	5	5	3	3	1	3	1	1	1	1	1	1	1	1	1	1	1	1	1	1	1	1	1	1	1	1	1	1	1
1	1	1	1	1	1	1	1	1	1	1	1	1	1	1	1	1	1	1	1	1	1	1	1	1	1	1	1	1	1	1	1	1	1	1

## Sheet: Questionaire（reverse items）n1
Q1	Q2	Q3	Q4	Q5	Q6	Q7	Q8	Q9	Q10	Q11	Q12	Q13	Q14	Q15	Q16	Q17	Q18	Q19	Q20	Q21	Q22	Q23	Q24	Q25	Q26	Q27	Q28	Q29	Q30	Q31	Q32	Q33	Q34	Q35
1	1	1	1	1	1	1	1	1	1	1	1	1	1	1	1	1	1	1	1	1	1	1	1	1	1	1	1	1	1	1	1	1	1	1
1	1	1	1	1	1	1	1	1	1	1	1	1	1	1	1	1	1	1	1	1	1	1	1	1	1	1	1	1	1	1	1	1	1	1
1	1	1	1	1	1	1	1	1	1	1	1	1	1	1	1	1	1	1	1	1	1	1	1	1	1	1	1	1	1	1	1	1	1	1
1	1	1	1	1	1	1	1	1	1	1	1	1	1	1	1	1	1	1	1	1	1	1	1	1	1	1	1	1	1	1	1	1	1	1
1	1	1	1	1	1	1	1	1	1	1	1	1	1	1	1	1	1	1	1	1	1	1	1	1	1	1	1	1	1	1	1	1	1	1
1	1	1	1	1	1	1	1	1	1	1	1	1	1	1	1	1	1	1	1	1	1	1	1	1	1	1	1	1	1	1	1	1	1	1
1	1	1	1	1	1	1	1	1	1	1	1	1	1	1	1	1	1	1	1	1	1	1	1	1	1	1	1	1	1	1	1	1	1	1
1	1	1	1	1	1	1	1	1	1	1	1	1	1	1	1	1	1	1	1	1	1	1	1	1	1	1	1	1	1	1	1	1	1	1
1	1	1	1	1	1	1	1	1	1	1	1	1	1	1	1	1	1	1	1	1	1	1	1	1	1	1	1	1	1	1	1	1	1	1
1	1	1	1	1	1	1	1	1	1	1	1	1	1	1	1	1	1	1	1	1	1	1	1	1	1	1	1	1	1	1	1	1	1	1
1	1	1	1	1	1	1	1	1	1	1	1	1	1	1	1	1	1	1	1	1	1	1	1	1	1	1	1	1	1	1	1	1	1	1
1	1	1	1	1	1	1	1	1	1	1	1	1	1	1	1	1	1	1	1	1	1	1	1	1	1	1	1	1	1	1	1	1	1	1
1	1	1	1	1	1	1	1	1	1	1	1	1	1	1	1	1	1	1	1	1	1	1	1	1	1	1	1	1	1	1	1	1	1	1
1	1	1	1	1	1	1	1	1	1	1	1	1	1	1	1	1	1	1	1	1	1	1	1	1	1	1	1	1	1	1	1	1	1	1
1	1	1	1	1	1	1	1	1	1	1	1	1	1	1	1	1	1	1	1	1	1	1	1	1	1	1	1	1	1	1	1	1	1	1
1	1	1	1	1	1	1	1	1	1	1	1	1	1	1	1	1	1	1	1	1	1	1	1	1	1	1	1	1	1	1	1	1	1	1
1	1	1	1	1	1	1	1	1	1	1	1	1	1	1	1	1	1	1	1	1	1	1	1	1	1	1	1	1	1	1	1	1	1	1
1	1	1	1	1	1	1	1	1	1	1	1	1	1	1	1	1	1	1	1	1	1	1	1	1	1	1	1	1	1	1	1	1	1	1
1	1	1	1	1	1	1	1	1	1	1	1	1	1	1	1	1	1	1	1	1	1	1	1	1	1	1	1	1	1	1	1	1	1	1
1	1	1	1	1	1	1	1	1	1	1	1	1	1	1	1	1	1	1	1	1	1	1	1	1	1	1	1	1	1	1	1	1	1	1
1	1	1	1	1	1	1	1	1	1	1	1	1	1	1	1	1	1	1	1	1	1	1	1	1	1	1	1	1	1	1	1	1	1	1
1	1	1	1	1	1	1	1	1	1	1	1	1	1	1	1	1	1	1	1	1	1	1	1	1	1	1	1	1	1	1	1	1	1	1
1	1	1	1	1	1	1	1	1	1	1	1	1	1	1	1	1	1	1	1	1	1	1	1	1	1	1	1	1	1	1	1	1	1	1
1	1	1	1	1	1	1	1	1	1	1	1	1	1	1	1	1	1	1	1	1	1	1	1	1	1	1	1	1	1	1	1	1	1	1
1	1	1	1	1	1	1	1	1	1	1	1	1	1	1	1	1	1	1	1	1	1	1	1	1	1	1	1	1	1	1	1	1	1	1
1	1	1	1	1	1	1	1	1	1	1	1	1	1	1	1	1	1	1	1	1	1	1	1	1	1	1	1	1	1	1	1	1	1	1
1	1	1	1	1	1	1	1	1	1	1	1	1	1	1	1	1	1	1	1	1	1	1	1	1	1	1	1	1	1	1	1	1	1	1
1	1	1	1	1	1	1	1	1	1	1	1	1	1	1	1	1	1	1	1	1	1	1	1	1	1	1	1	1	1	1	1	1	1	1
1	1	1	1	1	1	1	1	1	1	1	1	1	1	1	1	1	1	1	1	1	1	1	1	1	1	1	1	1	1	1	1	1	1	1
1	1	1	1	1	1	1	1	1	1	1	1	1	1	1	1	1	1	1	1	1	1	1	1	1	1	1	1	1	1	1	1	1	1	1
1	1	1	1	1	1	1	1	1	1	1	1	1	1	1	1	1	1	1	1	1	1	1	1	1	1	1	1	1	1	1	1	1	1	1
1	1	1	1	1	1	1	1	1	1	1	1	1	1	1	1	1	1	1	1	1	1	1	1	1	1	1	1	1	1	1	1	1	1	1
1	1	1	1	1	1	1	1	1	1	1	1	1	1	1	1	1	1	1	1	1	1	1	1	1	1	1	1	1	1	1	1	1	1	1
1	1	1	1	1	1	1	1	1	1	1	1	1	1	1	1	1	1	1	1	1	1	1	1	1	1	1	1	1	1	1	1	1	1	1
1	1	1	1	1	1	1	1	1	1	1	1	1	1	1	1	1	1	1	1	1	1	1	1	1	1	1	1	1	1	1	1	1	1	1
1	1	1	1	1	1	1	1	1	1	1	1	1	1	1	1	1	1	1	1	1	1	1	1	1	1	1	1	1	1	1	1	1	1	1
1	1	1	1	1	1	1	1	1	1	1	1	1	1	1	1	1	1	1	1	1	1	1	1	1	1	1	1	1	1	1	1	1	1	1
1	1	1	1	1	1	1	1	1	1	1	1	1	1	1	1	1	1	1	1	1	1	1	1	1	1	1	1	1	1	1	1	1	1	1
1	1	1	1	1	1	1	1	1	1	1	1	1	1	1	1	1	1	1	1	1	1	1	1	1	1	1	1	1	1	1	1	1	1	1
1	1	1	1	1	1	1	1	1	1	1	1	1	1	1	1	1	1	1	1	1	1	1	1	1	1	1	1	1	1	1	1	1	1	1
1	1	1	1	1	1	1	1	1	1	1	1	1	1	1	1	1	1	1	1	1	1	1	1	1	1	1	1	1	1	1	1	1	1	1
1	1	1	1	1	1	1	1	1	1	1	1	1	1	1	1	1	1	1	1	1	1	1	1	1	1	1	1	1	1	1	1	1	1	1
1	1	1	1	1	1	1	1	1	1	1	1	1	1	1	1	1	1	1	1	1	1	1	1	1	1	1	1	1	1	1	1	1	1	1
1	1	1	1	1	1	1	1	1	1	1	1	1	1	1	1	1	1	1	1	1	1	1	1	1	1	1	1	1	1	1	1	1	1	1
1	1	1	1	1	1	1	1	1	1	1	1	1	1	1	1	1	1	1	1	1	1	1	1	1	1	1	1	1	1	1	1	1	1	1
1	1	1	1	1	1	1	1	1	1	1	1	1	1	1	1	1	1	1	1	1	1	1	1	1	1	1	1	1	1	1	1	1	1	1
1	1	1	1	1	1	1	1	1	1	1	1	1	1	1	1	1	1	1	1	1	1	1	1	1	1	1	1	1	1	1	1	1	1	1
1	1	1	1	1	1	1	1	1	1	1	1	1	1	1	1	1	1	1	1	1	1	1	1	1	1	1	1	1	1	1	1	1	1	1
1	1	1	1	1	1	1	1	1	1	1	1	1	1	1	1	1	1	1	1	1	1	1	1	1	1	1	1	1	1	1	1	1	1	1
1	1	1	1	1	1	1	1	1	1	1	1	1	1	1	1	1	1	1	1	1	1	1	1	1	1	1	1	1	1	1	1	1	1	1
1	1	1	1	1	1	1	1	1	1	1	1	1	1	1	1	1	1	1	1	1	1	1	1	1	1	1	1	1	1	1	1	1	1	1
1	1	1	1	1	1	1	1	1	1	1	1	1	1	1	1	1	1	1	1	1	1	1	1	1	1	1	1	1	1	1	1	1	1	1
1	1	1	1	1	1	1	1	1	1	1	1	1	1	1	1	1	1	1	1	1	1	1	1	1	1	1	1	1	1	1	1	1	1	1
1	1	1	1	1	1	1	1	1	1	1	1	1	1	1	1	1	1	1	1	1	1	1	1	1	1	1	1	1	1	1	1	1	1	1
1	1	1	1	1	1	1	1	1	1	1	1	1	1	1	1	1	1	1	1	1	1	1	1	1	1	1	1	1	1	1	1	1	1	1
1	1	1	1	1	1	1	1	1	1	1	1	1	1	1	1	1	1	1	1	1	1	1	1	1	1	1	1	1	1	1	1	1	1	1
1	1	1	1	1	1	1	1	1	1	1	1	1	1	1	1	1	1	1	1	1	1	1	1	1	1	1	1	1	1	1	1	1	1	1
1	1	1	1	1	1	1	1	1	1	1	1	1	1	1	1	1	1	1	1	1	1	1	1	1	1	1	1	1	1	1	1	1	1	1
1	1	1	1	1	1	1	1	1	1	1	1	1	1	1	1	1	1	1	1	1	1	1	1	1	1	1	1	1	1	1	1	1	1	1
1	1	1	1	1	1	1	1	1	1	1	1	1	1	1	1	1	1	1	1	1	1	1	2	1	1	1	1	1	1	1	1	1	1	1
2	1	1	1	1	1	1	1	1	1	1	1	1	1	1	1	1	1	1	1	1	1	1	1	1	1	1	1	1	1	1	1	1	1	1
1	1	1	1	1	1	1	1	1	1	2	1	1	1	1	1	1	1	1	1	1	1	1	1	1	1	1	1	1	1	1	1	1	1	1
2	1	1	1	1	1	1	1	1	1	1	1	1	1	1	1	1	1	1	1	1	1	1	1	1	1	1	1	1	1	1	1	1	1	1
1	1	1	1	1	1	1	1	1	1	1	1	1	1	1	1	1	1	1	1	1	1	1	2	1	1	1	1	1	1	1	1	1	1	1
1	2	1	1	1	1	1	1	1	1	1	1	1	1	1	1	1	1	1	1	1	1	1	1	1	1	1	1	1	1	1	1	1	1	1
1	1	1	1	1	1	1	1	1	1	1	1	1	1	1	1	1	1	1	1	1	1	2	1	1	1	1	1	1	1	1	1	1	1	1
1	1	1	1	1	1	1	1	1	1	1	1	1	1	1	3	1	1	1	1	1	1	1	1	1	1	1	1	1	1	1	1	1	1	1
1	1	1	1	1	1	1	1	1	1	1	1	1	1	1	1	1	1	1	1	1	1	1	3	1	1	1	1	1	1	1	1	1	1	1
1	2	1	1	1	1	1	1	1	1	1	1	1	1	1	1	1	2	1	1	1	1	1	1	1	1	1	1	1	1	1	1	1	1	1
1	1	1	1	1	1	1	3	1	1	1	1	1	1	1	1	1	1	1	1	1	1	1	1	1	1	1	1	1	1	1	1	1	1	1
1	1	1	1	1	1	1	1	1	1	1	1	1	1	1	1	1	1	1	1	1	1	1	3	1	1	1	1	1	1	1	1	1	1	1
1	1	1	1	1	1	1	1	1	1	1	1	1	1	1	1	1	1	1	1	1	1	2	2	1	1	1	1	1	1	1	1	1	1	1
1	1	1	1	1	1	1	1	1	1	1	1	1	1	3	1	1	1	1	1	1	1	1	1	1	1	1	1	1	1	1	1	1	1	1
1	1	1	1	1	1	1	1	1	1	1	1	1	1	1	1	1	1	1	1	1	1	1	1	2	1	1	1	1	1	2	1	1	1	1
1	1	1	1	1	1	1	1	1	1	1	1	1	1	1	1	1	1	1	1	1	2	2	1	1	1	1	1	1	1	1	1	1	1	1
2	2	1	1	1	1	1	1	1	1	1	1	1	1	1	1	1	1	1	1	1	1	1	1	1	1	1	1	1	1	1	1	1	1	1
3	1	1	1	1	1	1	1	1	1	1	1	1	1	1	1	1	1	1	1	1	1	1	1	1	1	1	1	1	1	1	1	1	1	1
1	1	1	1	1	1	1	1	1	1	1	1	1	1	1	1	1	1	1	1	1	1	1	2	1	2	1	1	1	1	1	1	1	1	1
1	1	1	1	1	1	1	1	1	3	1	1	1	1	1	1	1	1	1	1	1	1	1	1	1	1	1	1	1	1	1	1	1	1	1
1	2	1	1	1	1	1	1	1	1	1	1	1	1	1	1	1	1	1	1	1	1	1	1	1	1	1	1	1	1	1	1	1	2	1
1	1	1	1	1	1	1	1	1	1	1	1	1	1	1	1	1	1	1	1	1	1	2	1	1	1	1	1	1	1	1	1	1	1	3
2	2	1	2	1	1	1	1	1	1	1	1	1	1	1	1	1	1	1	1	1	1	1	1	1	1	1	1	1	1	1	1	1	1	1
4	1	1	1	1	1	1	1	1	1	1	1	1	1	1	1	1	1	1	1	1	1	1	1	1	1	1	1	1	1	1	1	1	1	1
2	1	1	1	2	1	2	1	1	1	1	1	1	1	1	1	1	1	1	1	1	1	1	1	1	1	1	1	1	1	1	1	1	1	1
1	1	1	1	1	1	1	1	1	1	1	1	1	1	1	1	1	1	1	1	1	1	5	1	1	1	1	1	1	1	1	1	1	1	1
5	1	1	1	1	1	1	1	1	1	1	1	1	1	1	1	1	1	1	1	1	1	1	1	1	1	1	1	1	1	1	1	1	1	1
1	1	1	1	1	1	1	1	1	1	1	1	1	1	1	1	1	1	1	1	1	1	5	1	1	1	1	1	1	1	1	1	1	1	1
1	1	1	1	1	1	1	1	1	1	1	1	1	1	1	1	1	1	1	1	1	1	2	2	2	1	1	1	1	1	1	1	2	1	1
3	1	1	1	1	1	1	1	1	1	1	1	1	1	1	1	1	1	1	1	1	1	3	1	1	1	1	1	1	1	1	1	1	1	1
1	1	1	1	1	1	1	1	1	1	1	1	1	1	1	1	1	1	1	1	1	1	1	5	1	1	1	1	1	1	1	1	1	1	1
1	1	1	1	1	1	1	1	1	1	1	1	1	1	1	5	1	1	1	1	1	1	1	1	1	1	1	1	1	1	1	1	1	1	1
1	1	1	1	5	1	1	1	1	1	1	1	1	1	1	1	1	1	1	1	1	1	1	1	1	1	1	1	1	1	1	1	1	1	1
1	1	1	5	1	1	1	1	1	1	1	1	1	1	1	1	1	1	1	1	1	1	1	1	1	1	1	1	1	1	1	1	1	1	1
1	1	1	1	1	1	1	1	1	1	1	1	1	1	5	1	1	1	1	1	1	1	1	1	1	1	1	1	1	1	1	1	1	1	1
1	1	1	1	1	1	1	1	1	1	1	1	1	1	1	1	1	3	1	1	1	1	1	2	1	1	1	1	1	1	1	1	1	1	2
5	1	1	1	1	1	1	1	1	1	1	1	1	1	1	1	1	1	1	1	1	1	1	1	1	1	1	1	1	1	1	1	1	1	1
5	1	1	1	1	1	1	1	1	1	1	1	1	1	1	1	1	1	1	1	1	1	1	1	1	1	1	1	1	1	1	1	1	1	2
1	1	1	1	1	1	1	1	1	2	2	1	1	1	3	1	1	1	1	1	1	2	2	1	1	1	1	1	1	1	1	1	1	1	1
1	1	1	1	1	1	1	1	1	1	1	1	1	1	1	1	1	1	1	1	1	1	1	1	1	1	1	1	1	1	3	3	2	2	1
1	1	1	1	1	1	1	1	1	1	1	1	1	1	1	1	1	1	1	1	1	1	3	3	3	1	1	1	1	1	1	1	1	1	1
1	1	1	1	1	1	1	1	1	1	1	1	1	1	1	1	1	1	1	1	1	1	1	1	1	1	1	1	1	1	1	2	2	3	3
1	1	1	1	1	1	1	1	1	1	1	1	1	1	2	3	1	1	1	1	1	2	1	1	1	1	1	1	1	1	1	1	1	3	2
1	1	1	1	1	1	1	1	1	1	2	1	1	1	1	1	1	1	1	1	1	1	2	2	2	2	1	1	1	1	1	1	1	1	3
3	3	3	2	1	1	1	1	1	1	1	1	1	1	1	1	1	1	1	1	1	1	1	1	1	1	1	1	1	1	1	1	1	1	1
2	2	2	2	1	2	1	1	1	1	3	1	1	1	1	1	1	1	1	1	1	1	1	1	1	1	1	1	1	1	1	1	1	1	1
1	1	1	1	1	1	1	1	1	1	1	1	1	1	1	1	1	1	1	1	1	2	1	3	3	1	2	1	1	1	2	1	1	1	1
1	1	1	1	1	1	1	1	1	1	1	1	1	1	1	1	1	1	1	1	1	1	2	1	1	2	1	1	2	2	1	2	2	2	2
1	1	1	1	1	1	1	1	1	1	2	1	1	1	1	1	1	1	5	1	1	1	3	1	2	1	1	1	1	1	1	1	1	1	1
1	1	1	1	1	1	1	1	1	1	1	1	5	5	1	1	1	1	1	1	1	1	1	1	1	1	1	1	1	1	1	1	1	1	1
1	1	1	1	1	1	1	1	1	1	1	1	1	1	1	1	1	1	1	1	1	1	1	1	1	5	5	1	1	1	1	1	1	1	1
1	1	1	1	1	1	1	1	1	1	1	1	1	1	1	1	1	1	1	1	1	1	1	1	1	1	1	1	3	3	1	1	3	3	1
5	5	1	1	1	1	1	1	1	1	1	1	1	1	1	1	1	1	1	1	1	1	1	1	1	1	1	1	1	1	1	1	1	1	1
1	1	1	1	1	1	1	1	1	1	3	1	1	1	1	1	1	1	1	1	1	1	1	1	1	3	3	1	1	3	1	1	1	1	1
1	1	1	1	1	1	1	5	1	1	1	1	1	1	1	1	1	1	1	1	1	1	1	1	1	1	1	1	5	1	1	1	1	1	1
1	1	1	1	1	1	1	1	1	1	1	1	1	1	1	1	1	1	1	1	1	5	1	1	1	3	3	1	1	1	1	1	1	1	1
1	1	1	3	1	1	1	3	1	1	3	1	1	1	1	1	1	1	1	1	1	1	1	1	1	3	1	1	1	1	1	1	1	1	1
5	1	1	1	1	1	1	1	1	1	1	1	1	1	1	1	2	1	1	1	1	1	2	2	1	1	1	1	1	1	2	1	1	1	1
1	1	1	1	1	1	1	1	1	1	1	1	1	1	3	1	1	3	1	1	1	3	1	1	1	3	1	1	1	1	1	1	1	1	1
1	1	1	1	1	1	1	1	1	1	1	1	1	1	1	1	1	1	1	1	1	2	5	2	1	2	2	2	1	1	1	1	1	1	1
1	1	1	1	1	1	1	1	1	2	1	1	1	1	3	1	1	1	1	1	1	3	1	3	3	1	1	1	1	1	1	1	1	1	1
1	1	1	1	1	1	1	1	1	2	1	1	1	1	1	1	1	1	1	1	1	1	2	1	2	2	2	2	1	1	1	1	2	2	2
1	1	5	5	1	1	1	1	1	1	1	1	1	1	1	1	1	1	1	1	1	1	1	1	1	1	1	1	1	1	2	1	1	1	1
4	1	1	1	1	1	1	1	1	1	1	1	1	1	1	1	1	1	1	3	1	1	5	1	1	1	1	1	1	1	1	1	1	1	1
1	1	1	1	1	1	1	1	1	1	1	1	1	1	1	2	1	1	1	1	1	1	5	2	1	2	1	2	2	1	1	1	1	1	1
2	2	2	1	1	1	1	1	1	1	3	1	1	1	3	1	1	1	1	1	1	1	3	1	1	1	1	1	1	1	1	1	1	1	1
1	1	1	1	1	1	1	1	1	1	2	1	1	1	1	2	1	1	1	1	1	1	1	1	1	1	1	2	1	1	2	5	2	1	1
1	1	1	1	1	1	1	1	1	1	1	1	1	1	1	2	1	2	1	2	1	2	2	3	2	2	1	1	1	1	1	1	1	1	1
1	1	1	1	1	1	1	1	1	1	1	1	1	1	1	1	1	1	1	1	1	3	3	1	3	3	2	1	1	1	1	1	1	1	1
1	1	1	1	1	1	1	1	1	1	1	1	1	1	1	1	1	1	1	1	1	1	3	1	1	1	3	1	3	1	1	1	1	3	3
1	1	1	1	1	1	1	1	1	1	1	1	1	1	1	1	1	1	1	1	1	1	3	1	1	3	1	3	1	1	1	3	1	3	1
1	1	1	1	1	1	1	1	1	1	1	1	1	1	1	1	1	1	1	1	1	1	3	1	3	3	3	1	1	3	1	1	1	1	1
1	1	1	1	1	1	1	1	1	1	1	1	1	1	3	3	3	3	1	1	1	1	3	1	1	1	1	1	1	1	1	1	1	1	1
1	1	1	1	5	1	1	5	1	1	1	1	1	1	3	1	1	1	1	1	1	1	1	1	1	1	1	1	1	1	1	1	1	1	1
3	1	3	1	1	1	1	1	1	1	3	1	1	1	1	1	1	1	1	1	1	1	3	1	1	1	1	3	1	1	1	1	1	1	1
1	1	1	1	1	1	1	1	1	1	1	1	1	1	1	1	1	1	1	1	1	3	3	3	3	3	1	1	1	1	1	1	1	1	1
1	1	1	1	1	1	1	1	1	1	1	1	1	1	1	1	1	1	1	1	1	1	2	2	2	2	1	2	2	2	1	1	2	2	2
1	1	1	2	1	5	1	5	1	2	1	1	1	1	1	1	1	1	1	1	1	1	1	1	1	1	1	1	1	1	1	1	1	1	2
1	1	1	1	1	1	1	1	1	3	1	1	1	1	1	1	1	3	1	1	1	1	1	3	1	1	1	1	1	1	4	1	1	1	3
1	1	1	1	1	1	1	1	1	1	1	1	1	1	1	1	1	1	1	1	1	1	1	1	1	4	1	1	1	1	5	1	1	5	1
1	1	1	1	1	1	1	1	1	5	3	1	1	1	1	1	1	1	1	1	1	3	1	4	1	1	1	1	1	1	1	1	1	1	1
1	1	1	1	1	1	1	1	1	1	1	1	1	1	3	1	1	3	1	1	1	1	1	1	1	1	1	2	1	1	1	1	3	3	3
3	3	1	1	1	1	1	1	1	1	1	1	1	1	1	1	3	1	1	1	1	1	3	1	1	3	3	1	1	1	1	1	1	1	1
1	1	1	1	1	1	1	1	1	1	1	1	1	1	1	3	5	1	1	1	1	1	1	3	1	3	1	1	1	1	1	1	1	1	3
1	3	1	1	1	1	3	1	1	1	1	1	1	1	1	1	1	1	1	1	1	1	3	1	3	3	3	1	1	1	1	1	1	1	1
3	1	1	1	1	1	1	1	1	3	1	1	1	1	1	1	1	1	1	1	1	1	3	3	1	3	1	1	1	1	3	1	1	1	1
1	1	1	1	1	1	1	1	1	1	1	1	1	1	1	1	1	1	1	1	1	3	3	3	3	3	3	1	1	1	1	1	1	1	1
2	3	1	1	1	1	1	1	1	1	1	1	1	1	1	1	1	1	1	1	1	1	3	2	2	1	1	1	2	1	1	2	2	2	2
1	1	1	1	1	1	1	1	1	1	1	1	1	1	3	3	1	1	1	3	1	1	1	1	1	1	3	3	3	1	1	1	1	1	1
1	1	1	1	1	1	1	1	1	1	5	1	1	1	1	1	1	1	1	1	1	5	1	3	3	1	1	1	1	1	1	1	1	1	1
1	1	1	1	1	1	1	1	1	1	1	1	1	1	3	3	1	1	1	1	1	3	1	3	3	3	1	1	1	1	1	1	1	1	1
1	1	1	2	1	1	1	1	1	2	1	1	1	1	1	1	1	1	1	1	1	1	3	1	1	1	1	3	1	1	3	3	3	1	1
1	1	1	1	1	1	1	1	1	3	3	1	1	1	1	1	1	1	1	1	1	1	1	5	1	1	1	3	3	1	1	1	1	1	1
3	3	2	3	1	3	2	1	1	2	2	1	1	1	1	1	1	1	1	1	1	1	1	1	1	1	1	1	1	1	1	1	1	1	1
1	1	1	1	1	1	1	1	1	1	1	1	1	1	1	1	1	1	1	1	1	1	2	2	2	1	2	2	2	2	2	2	2	2	2
5	1	5	1	5	1	1	1	1	1	1	1	1	1	1	1	1	1	1	1	1	1	1	1	1	1	1	1	1	1	1	1	1	1	1
1	1	1	1	1	1	1	1	1	1	2	1	1	1	1	1	1	1	1	1	1	5	2	5	1	1	1	2	2	1	1	1	1	1	1
1	1	1	1	1	1	1	1	1	5	3	1	1	1	1	3	1	1	1	1	1	1	1	1	1	1	1	1	2	1	1	2	2	1	2
1	1	1	1	1	1	1	1	1	1	1	1	1	1	1	1	1	1	1	1	1	1	1	1	1	5	5	5	1	1	1	1	1	1	1
1	2	1	1	1	1	2	4	1	5	5	1	1	1	1	1	1	1	1	1	1	1	1	1	1	1	1	1	1	1	1	1	1	1	1
2	1	1	1	1	1	1	1	1	1	1	1	1	1	1	1	1	1	1	1	1	1	3	1	1	3	1	1	3	1	1	1	3	3	3
3	1	1	3	1	1	1	1	1	1	3	1	1	1	1	1	1	1	1	1	1	4	3	1	1	1	1	3	1	1	1	1	1	1	1
1	1	1	1	1	1	1	1	1	1	1	1	1	1	1	1	1	1	1	1	1	4	4	4	2	1	1	1	1	1	3	2	1	1	1
1	1	1	1	1	1	1	1	1	1	1	1	1	1	1	1	1	1	1	1	1	2	2	4	1	2	1	3	3	2	3	1	1	1	1
1	1	1	1	1	1	1	1	1	1	1	1	1	1	1	3	2	2	1	2	1	1	2	3	1	3	3	1	1	1	2	1	1	1	1
1	1	1	1	1	1	1	1	1	1	2	1	1	1	1	2	1	2	1	1	1	1	2	2	2	2	2	2	2	1	2	2	1	1	2
2	3	1	1	1	1	1	1	1	1	1	1	1	1	1	2	1	1	1	1	1	1	3	3	2	1	1	2	2	1	1	1	1	1	3
1	1	1	1	1	1	1	1	1	1	1	1	1	1	1	1	1	1	1	1	1	1	5	5	5	2	1	1	1	1	1	1	1	1	1
1	1	1	1	1	1	1	1	1	1	1	1	1	1	3	1	1	1	1	1	1	1	3	3	1	1	1	1	1	1	3	1	3	3	2
1	1	1	1	1	1	1	1	1	1	1	1	1	1	3	4	1	1	1	1	1	1	3	1	2	3	1	1	3	1	1	1	1	1	3
1	2	1	2	2	4	1	1	1	1	2	2	2	1	1	1	1	1	1	1	1	1	3	2	3	1	1	1	1	1	1	1	1	1	1
1	1	1	1	1	1	2	1	1	1	1	1	1	1	1	1	1	1	1	1	1	2	2	2	2	2	2	2	2	2	2	2	2	2	1
2	1	1	1	1	1	1	1	1	1	3	1	1	1	1	1	1	1	1	1	1	2	1	2	1	3	1	2	3	1	1	2	2	2	2
1	1	1	1	1	1	1	1	1	3	1	1	1	1	3	3	1	3	1	1	1	1	1	1	1	1	3	3	1	1	1	1	1	1	3
1	1	1	3	1	1	1	1	1	1	1	1	1	1	1	1	1	2	1	1	1	3	1	3	1	2	3	3	1	1	1	1	1	1	3
1	1	1	1	1	1	1	1	1	2	1	1	1	1	3	3	2	2	1	1	1	1	2	1	2	2	2	2	3	1	1	1	1	1	1
1	1	1	1	1	1	1	1	1	1	2	1	1	1	1	1	1	1	1	2	1	1	3	2	2	2	2	2	2	1	2	1	2	2	2
1	1	1	3	1	1	1	1	1	3	1	1	1	1	1	1	1	1	1	1	1	1	3	1	1	3	3	1	1	1	3	1	1	1	3
2	1	1	1	1	1	1	1	1	1	3	1	1	1	1	1	1	1	1	1	1	1	1	3	1	3	3	3	3	1	3	1	1	1	1
1	1	1	1	1	1	1	1	1	1	1	1	1	1	2	1	1	1	1	1	1	5	2	5	5	1	1	2	1	1	1	1	1	1	1
1	1	1	1	1	1	1	1	1	5	4	1	1	1	1	1	1	2	1	1	1	1	2	1	2	2	2	2	1	1	2	1	1	1	2
2	3	2	1	1	1	1	1	1	2	3	2	1	1	1	1	1	1	1	1	1	1	1	1	1	1	3	3	2	1	3	1	1	1	1
3	1	1	2	1	1	1	1	1	1	1	1	2	1	1	2	1	1	1	1	3	4	1	2	1	1	1	2	2	1	1	2	2	1	1
1	1	1	1	1	1	1	1	1	1	3	3	1	1	1	1	1	1	1	1	1	1	3	3	1	2	3	1	3	1	1	1	1	1	3
2	2	2	2	1	1	1	1	1	5	1	1	1	1	1	1	1	1	1	1	1	1	2	2	1	1	1	2	2	1	2	1	2	2	1
2	3	3	2	3	1	1	1	1	1	1	1	1	1	1	1	3	3	1	1	1	1	1	3	1	1	1	1	3	1	1	1	1	1	1
1	1	1	1	1	1	1	1	1	1	1	1	1	1	1	1	1	1	1	1	1	1	3	1	3	1	1	3	3	1	3	1	3	3	3
1	1	1	1	1	1	1	1	1	1	2	1	1	1	1	2	1	2	1	1	2	1	2	2	2	2	2	2	2	2	2	2	2	2	1
1	1	1	1	1	1	1	1	1	1	1	1	1	1	3	3	1	1	1	1	1	1	3	2	3	1	2	3	3	1	3	1	1	1	1
3	1	1	3	3	3	1	1	1	1	3	1	1	1	1	1	1	1	1	1	1	1	1	1	1	1	1	1	1	1	3	3	1	1	3
1	1	1	1	1	1	1	1	1	1	1	1	1	1	1	1	1	1	1	1	1	1	3	2	2	1	2	3	3	2	2	2	2	3	2
1	1	5	1	1	1	1	1	1	1	1	1	1	1	1	1	1	1	1	1	1	1	1	5	3	3	5	1	1	1	1	1	1	1	1
1	1	1	1	1	1	1	1	1	1	1	1	1	1	1	1	1	1	1	1	1	1	5	1	1	1	1	3	3	1	1	3	3	3	3
1	1	3	1	1	1	1	1	1	1	1	1	1	1	1	1	3	3	1	1	1	1	3	2	3	3	2	2	2	1	1	1	1	1	1
1	1	1	1	1	1	1	1	1	1	1	1	1	1	1	1	1	1	1	1	1	1	3	3	4	2	2	2	1	2	2	2	2	2	2
1	5	1	1	1	1	1	1	1	1	1	1	1	1	1	1	1	1	1	1	5	5	5	1	1	1	1	1	1	1	1	1	1	1	1
1	1	3	4	1	1	1	1	1	3	2	1	1	1	1	1	1	1	1	1	1	1	3	2	2	2	2	2	2	1	1	1	1	1	1
1	1	1	1	1	1	1	1	1	1	4	5	1	1	5	1	1	1	1	1	1	1	2	1	1	3	1	1	3	1	1	1	1	1	1
5	5	5	1	1	1	1	1	1	1	1	1	1	1	1	1	1	5	1	1	1	1	1	1	1	1	1	1	1	1	1	1	1	1	1
2	2	2	2	2	2	1	1	1	1	1	1	1	1	1	1	1	1	1	1	1	2	3	1	2	2	1	2	2	2	1	1	2	2	2
1	1	1	1	1	1	1	1	1	1	1	1	1	1	1	1	1	1	1	1	1	1	1	1	1	3	3	3	3	3	2	2	3	2	3
1	1	1	1	1	1	1	1	1	1	1	1	1	1	1	1	1	1	1	1	1	1	5	2	2	3	3	1	1	1	2	2	5	1	2
1	1	1	1	1	1	1	1	1	1	1	1	1	1	5	3	2	2	1	2	1	3	1	3	1	2	2	1	1	1	1	1	2	1	2
1	3	1	2	1	1	1	1	1	1	1	3	1	1	1	1	1	1	2	1	2	2	3	3	4	1	1	1	1	1	3	1	1	1	1
1	1	1	1	1	1	1	1	1	1	1	1	1	1	1	1	1	3	1	1	1	2	3	3	3	3	3	1	2	1	1	3	1	1	3
2	1	1	1	1	1	1	1	1	1	1	1	1	1	1	1	1	1	1	1	1	4	1	4	4	1	1	1	1	1	5	1	5	1	1
3	1	1	1	1	1	1	1	1	1	1	1	1	1	3	2	2	1	1	1	1	3	3	3	3	2	2	2	2	1	1	1	1	1	1
1	2	2	1	1	1	1	1	1	1	1	1	1	1	1	3	1	1	1	1	1	1	3	3	3	2	1	3	1	2	3	1	2	1	3
3	2	1	1	1	1	1	1	1	1	1	1	1	1	1	1	1	1	1	1	1	1	1	1	1	1	1	1	1	1	1	5	5	5	5
1	1	1	1	1	1	1	1	1	1	1	1	1	1	5	5	1	1	1	1	1	1	5	1	1	5	3	1	1	1	2	1	1	1	1
1	1	1	3	1	1	1	1	1	1	1	1	1	1	1	3	1	1	1	1	1	3	3	3	1	3	3	1	1	1	3	1	3	1	2
1	1	1	1	1	1	1	1	1	1	1	1	1	1	3	3	3	3	1	1	1	1	3	2	3	1	1	3	3	1	2	1	1	2	1
2	2	2	2	2	2	2	1	1	1	1	1	1	1	1	1	1	1	1	1	1	1	2	2	2	2	2	2	2	2	2	2	2	2	2
1	1	1	1	1	1	1	1	1	1	3	1	1	1	1	1	1	1	1	1	1	1	3	3	3	3	3	3	3	3	3	1	1	1	1
1	1	1	1	2	1	1	1	1	1	1	1	1	1	3	2	1	1	1	1	3	2	2	1	1	3	3	3	2	1	2	2	2	2	2
1	1	1	1	1	1	1	1	1	1	1	1	1	1	3	1	3	3	1	1	1	1	1	1	1	3	3	1	3	3	3	1	3	1	3
1	1	1	1	1	1	1	1	1	5	5	1	1	1	1	1	1	1	1	1	1	5	1	5	5	1	1	1	1	1	1	1	1	1	1
1	1	1	1	1	1	1	1	1	1	1	1	1	1	1	2	3	3	1	1	1	1	1	2	3	3	3	3	1	1	2	2	1	3	3
1	1	1	1	1	1	1	1	1	1	3	2	1	1	3	1	1	1	1	1	3	1	3	2	2	2	2	3	3	1	2	1	1	2	2
3	1	1	1	1	1	1	1	1	1	1	1	1	1	1	1	1	1	1	1	1	1	3	3	1	1	3	1	3	3	2	2	3	3	3
1	5	3	1	3	3	1	5	3	3	3	1	1	1	1	1	1	1	1	1	1	1	1	1	1	1	1	1	1	1	1	1	1	1	1
4	3	1	3	1	1	2	2	1	3	4	1	1	2	1	1	1	1	1	1	1	2	1	3	1	1	1	1	1	1	1	1	1	2	2
1	1	1	1	1	1	1	5	1	1	1	1	1	1	1	2	2	1	1	1	1	1	3	2	3	2	2	2	2	1	2	2	2	2	2
3	1	1	1	1	1	1	1	1	1	3	1	1	1	1	1	1	1	1	1	1	1	3	1	3	3	3	3	3	3	3	1	1	1	1
2	2	2	5	1	1	1	1	1	1	1	1	1	1	1	1	1	1	2	1	1	1	2	1	1	2	3	3	3	3	3	1	1	1	1
1	1	3	1	1	1	1	1	1	3	3	4	1	1	1	1	1	1	1	1	1	1	3	1	1	3	3	3	1	1	3	1	3	1	1
3	4	1	3	3	3	1	1	1	1	3	1	1	1	3	1	1	1	1	1	1	1	3	1	1	3	3	1	1	1	1	1	1	1	1
4	3	3	3	3	3	5	1	1	5	1	1	1	1	1	1	1	1	1	1	1	1	1	1	1	1	1	1	1	1	1	1	1	1	1
1	1	1	1	1	1	1	1	1	1	2	2	1	2	2	2	2	2	2	1	1	2	2	2	2	2	2	2	2	2	2	2	2	2	1
1	1	1	1	1	1	1	1	1	1	1	1	1	1	3	1	1	3	1	1	1	3	3	3	3	3	1	3	1	3	2	1	1	1	3
2	1	2	1	1	1	1	1	1	1	1	1	1	1	1	2	2	1	2	2	2	2	2	2	2	2	2	2	2	2	2	2	2	2	2
1	1	1	1	1	2	2	2	2	4	2	1	1	1	1	3	1	3	1	2	1	1	1	1	1	3	3	2	3	3	1	1	1	1	1
3	1	1	1	1	1	1	1	1	1	3	1	1	1	3	3	1	1	1	1	1	1	3	1	3	3	3	3	3	1	3	1	1	1	1
1	2	2	1	1	1	1	1	1	1	1	1	1	1	1	1	1	1	1	1	2	1	3	3	3	3	1	3	2	3	3	1	3	3	1
1	1	1	1	1	1	1	1	1	1	1	1	1	1	1	3	1	3	1	1	1	3	3	3	3	3	1	3	2	2	1	1	2	2	3
1	1	1	1	1	1	1	1	1	1	1	1	1	1	1	3	1	1	1	1	1	1	3	5	3	3	5	1	1	1	3	1	1	5	1
3	1	2	2	2	1	1	1	1	1	3	1	1	1	1	1	1	1	1	1	2	4	1	4	1	3	3	3	3	1	1	1	1	1	1
1	1	1	3	3	3	1	1	1	1	3	1	1	1	3	5	1	1	1	1	1	1	1	2	2	2	2	2	2	2	2	1	1	1	1
1	2	1	1	1	1	1	1	1	1	2	2	1	1	1	3	3	2	1	1	1	5	3	3	1	3	3	3	1	1	2	1	1	1	1
1	3	2	3	1	1	1	1	1	1	2	1	1	1	1	1	1	1	3	1	1	1	2	4	3	3	3	3	1	1	1	1	2	1	3
1	1	1	1	1	1	1	1	1	1	2	1	1	1	1	1	2	2	2	2	2	1	3	1	1	3	3	3	3	2	3	1	2	2	3
2	1	2	1	1	1	1	1	1	1	2	3	1	1	1	1	1	1	2	2	1	2	2	2	3	3	2	2	2	2	2	2	2	2	2
1	1	1	1	1	1	1	1	1	1	3	2	2	2	2	2	2	2	2	2	2	2	2	1	1	2	1	2	2	2	2	2	2	2	2
1	1	1	1	1	1	1	1	1	1	2	1	2	1	2	2	2	2	2	2	2	2	2	2	2	2	2	2	2	2	2	2	2	2	2
2	1	1	1	2	1	1	1	1	1	3	1	1	1	1	3	1	2	3	3	1	1	4	1	1	2	2	2	2	2	2	2	2	2	1
1	1	1	1	1	1	1	1	1	1	1	1	1	1	3	1	1	3	1	1	2	3	2	2	2	2	2	2	3	1	3	3	2	3	3
3	3	3	1	1	1	1	1	1	1	3	1	1	1	1	1	1	1	1	1	1	3	1	3	1	1	1	3	3	3	3	3	3	1	1
1	1	1	1	1	1	1	1	1	1	3	1	1	1	1	1	1	1	1	1	1	1	1	3	1	3	3	3	3	3	3	3	3	3	3
1	1	1	1	1	1	1	1	1	4	2	1	1	1	1	1	1	1	1	1	1	1	3	3	3	3	1	3	1	1	3	3	3	5	1
2	4	1	1	1	1	1	1	1	1	1	1	1	1	1	1	1	1	1	1	1	1	1	1	1	3	3	3	3	3	3	3	3	3	3
1	1	1	1	1	1	1	1	1	1	1	1	1	1	1	1	1	1	1	1	1	1	1	5	3	3	3	3	3	3	3	3	3	3	1
1	1	1	1	1	1	1	1	1	3	3	1	1	1	1	3	1	1	1	1	1	1	3	3	3	3	3	1	1	1	3	1	3	3	3
1	3	3	3	1	1	1	1	1	1	1	1	1	1	1	3	1	1	1	3	1	1	1	3	3	3	3	3	3	3	1	1	1	1	1
3	1	1	1	1	1	1	1	1	1	1	1	1	1	1	1	1	1	1	1	1	1	3	1	1	3	3	3	3	3	3	3	3	3	3
5	5	5	5	1	5	5	1	1	1	1	1	1	1	1	1	1	1	1	1	1	1	1	1	1	1	1	1	1	1	1	1	1	1	1
3	3	3	1	1	1	1	3	1	1	1	1	1	1	1	1	1	1	2	2	2	1	3	3	2	1	1	2	1	1	2	1	3	1	5
1	1	1	2	2	1	1	1	1	1	2	1	1	1	1	1	1	1	1	1	1	5	3	5	3	3	3	3	3	1	3	1	1	1	1
2	2	2	1	1	2	1	1	1	1	1	1	1	1	1	2	1	1	1	1	1	1	3	2	2	3	3	3	3	3	3	1	2	2	3
3	3	3	1	1	1	1	1	1	1	3	1	1	1	1	1	1	1	1	1	1	3	3	4	3	3	3	3	3	1	1	1	1	1	1
4	1	3	3	1	1	1	1	1	5	3	1	1	1	3	1	1	1	1	1	1	3	3	3	3	1	1	3	1	1	1	1	1	1	1
1	1	1	1	1	1	1	1	1	1	1	1	1	1	1	1	1	1	1	1	1	1	2	3	3	3	3	3	3	3	3	3	3	3	3
2	1	1	1	1	1	1	1	1	1	1	1	1	1	1	1	1	1	1	1	1	1	5	3	3	3	3	3	1	1	3	3	3	3	3
1	2	2	2	2	2	1	1	1	1	1	2	1	2	1	2	2	2	2	2	1	2	3	2	2	3	3	2	1	2	3	1	1	1	1
1	1	1	2	1	1	1	1	1	1	1	1	1	1	1	1	1	1	1	1	1	1	3	3	3	3	3	3	3	2	3	3	3	3	3
1	1	1	1	1	1	1	1	1	1	3	1	1	1	3	3	3	3	3	1	1	5	1	3	1	1	1	1	3	1	1	1	3	3	3
1	1	1	1	1	1	1	1	1	1	3	1	1	1	3	3	3	3	1	3	1	1	2	1	3	3	3	3	1	3	3	2	1	1	1
2	2	2	2	2	2	2	2	2	2	1	2	1	1	2	2	1	2	1	1	1	2	2	1	2	2	2	2	2	1	2	2	2	2	2
3	3	2	1	1	1	1	1	1	1	2	1	1	1	1	2	2	2	2	2	2	2	4	3	3	2	2	2	1	1	2	2	1	1	2
1	1	1	1	1	1	1	1	1	1	2	1	1	1	3	2	2	1	1	2	2	1	2	3	2	3	2	2	2	2	3	3	3	3	2
1	1	1	1	1	2	1	1	1	2	2	1	1	1	2	3	3	2	1	1	1	1	3	2	2	3	3	3	3	2	2	2	1	1	3
1	1	1	1	1	1	1	1	1	1	1	1	1	1	1	1	1	1	1	1	1	1	3	5	1	3	3	3	3	3	3	3	3	3	3
1	3	1	1	1	1	1	1	1	5	1	1	1	1	1	1	1	3	1	1	1	1	1	3	3	3	3	1	3	3	3	3	3	1	1
5	5	5	5	5	1	1	1	1	1	1	1	1	1	1	1	1	1	1	1	1	1	2	3	1	2	1	1	1	1	2	2	1	1	2
2	2	1	2	1	1	1	1	1	1	2	2	1	2	1	2	2	2	2	2	1	2	3	2	2	3	2	2	2	2	2	2	2	2	2
2	1	1	1	1	1	1	1	1	2	2	2	2	2	2	2	2	2	2	2	2	2	2	2	2	2	2	2	2	2	2	2	2	2	2
3	3	3	3	3	3	3	1	1	1	1	1	1	1	1	1	1	1	1	1	1	1	3	1	3	3	3	3	3	2	1	1	1	1	1
1	1	1	1	1	1	1	1	1	2	3	1	1	1	3	1	2	2	2	1	1	1	3	3	3	1	1	3	3	2	3	3	3	1	3
1	1	1	1	1	1	1	1	1	1	1	1	1	1	3	3	1	3	1	1	1	1	3	3	3	1	2	3	3	1	3	3	3	3	3
3	3	3	1	1	1	3	1	1	3	1	1	1	1	1	1	1	1	1	1	1	1	3	3	1	3	3	3	3	1	1	3	3	3	1
1	1	1	1	1	1	1	1	1	1	1	1	1	1	3	3	1	1	1	1	1	1	1	3	3	3	3	3	3	3	3	3	3	3	3
2	1	1	2	1	1	1	1	1	1	2	1	1	1	1	1	1	1	2	2	5	1	2	4	3	2	2	2	2	4	2	2	3	2	2
1	1	1	1	1	1	1	1	1	3	3	1	1	1	3	3	1	1	1	1	1	1	5	1	1	1	2	3	2	3	3	3	3	3	3
2	5	2	1	2	2	2	2	2	1	2	1	1	1	1	2	2	2	1	1	1	1	2	2	2	2	2	2	2	2	2	2	2	2	2
3	1	2	1	1	1	1	1	1	2	3	1	1	1	1	1	1	1	1	1	1	1	1	1	2	3	3	3	3	3	4	3	3	3	3
1	1	1	1	1	1	1	1	1	2	3	1	1	1	2	3	2	2	1	3	1	1	3	2	2	3	3	3	3	2	3	2	3	1	1
2	1	2	2	2	2	2	1	1	2	2	1	2	2	1	1	1	1	1	1	2	1	4	2	4	2	2	2	2	2	4	1	2	2	1
1	1	1	1	1	1	1	1	1	1	1	1	1	1	3	3	1	1	1	1	1	3	3	3	3	3	3	1	3	3	3	3	3	3	1
2	1	1	1	1	2	1	1	1	1	4	1	1	1	1	1	1	1	1	4	1	4	2	3	3	3	3	4	4	1	4	1	1	1	1
3	3	1	3	1	1	1	1	1	3	3	1	1	1	2	1	1	1	1	3	1	1	2	3	3	3	3	3	3	1	1	2	1	1	3
3	1	1	3	1	1	1	1	1	1	3	1	1	1	3	1	1	3	1	1	1	3	3	1	1	3	3	3	1	1	3	3	3	2	3
2	2	2	1	1	1	1	1	1	1	2	1	1	1	2	3	1	2	1	2	3	1	3	2	1	3	3	3	2	3	3	1	3	2	2
1	2	1	1	5	1	1	1	1	1	1	1	1	1	1	1	1	1	1	1	5	3	2	1	1	3	3	3	3	3	3	3	2	3	1
1	1	1	1	1	1	1	2	2	2	3	1	1	1	1	3	1	1	1	1	1	1	3	3	3	3	3	1	1	3	3	3	3	3	3
1	1	1	1	1	1	1	1	1	1	3	1	1	1	1	1	1	1	1	1	1	3	3	3	3	3	3	3	3	3	3	3	3	3	3
1	2	2	1	1	1	1	1	1	2	3	1	1	2	1	3	1	1	1	2	1	5	3	3	2	2	2	2	1	1	5	1	3	3	2
1	3	3	3	1	1	1	1	1	3	2	1	1	1	3	2	3	3	1	1	1	1	2	3	3	3	3	3	2	1	1	1	1	1	3
1	3	1	1	1	1	1	1	1	2	3	2	1	1	3	3	3	3	1	2	1	2	2	2	3	2	3	2	1	2	3	2	1	1	3
3	3	3	3	3	3	3	1	1	3	3	1	1	3	3	3	1	1	1	1	1	3	3	1	1	3	1	1	1	1	1	1	1	1	1
1	1	1	1	1	1	1	1	1	1	2	1	1	1	1	2	2	3	1	3	2	1	3	1	3	3	3	3	3	2	3	2	3	3	3
1	1	4	1	1	1	1	5	1	1	2	1	1	1	1	2	2	2	2	2	2	2	2	2	2	2	2	2	2	2	2	2	2	3	3
1	1	1	1	1	1	1	1	1	1	2	2	1	1	1	3	3	3	1	3	1	3	4	1	4	3	1	3	3	1	3	1	1	3	3
4	3	3	3	4	1	1	1	1	3	3	1	1	1	3	2	1	1	1	1	1	3	1	3	2	4	3	1	1	2	1	1	1	1	1
2	2	2	2	1	1	1	1	1	2	2	1	1	1	3	2	1	3	1	3	1	2	3	2	2	3	3	3	2	2	2	2	2	2	2
2	1	2	2	3	1	1	2	2	1	3	1	1	1	1	3	1	3	1	1	1	3	1	2	2	3	2	3	2	3	2	3	2	3	1
1	1	1	3	1	1	1	1	1	1	1	1	1	1	2	3	1	2	2	2	2	3	3	2	3	3	3	2	2	2	2	3	2	3	3
2	3	3	1	1	1	1	1	1	1	1	1	1	1	1	1	1	1	1	1	1	1	3	3	3	3	3	3	3	3	3	3	3	3	3
3	3	3	1	1	1	1	1	1	1	1	1	1	1	3	3	2	3	1	1	1	1	1	3	3	3	3	3	3	3	3	1	1	1	3
1	3	1	1	1	1	1	1	1	1	2	2	1	1	3	3	1	1	3	3	3	1	3	2	2	3	1	1	3	3	3	3	2	2	3
2	2	2	3	2	2	2	1	1	1	1	1	1	1	1	1	1	1	1	1	1	1	3	3	3	3	2	3	3	3	2	3	3	3	3
1	1	1	1	1	1	3	2	2	2	2	2	2	2	3	3	2	2	2	2	2	2	2	2	2	2	2	2	2	2	2	2	2	2	2
2	2	1	1	1	1	1	1	1	1	1	1	1	1	3	3	3	4	1	1	2	2	3	1	3	3	3	3	2	2	3	3	2	2	2
3	3	3	1	1	1	1	1	1	1	5	1	1	1	3	3	1	3	1	1	1	3	3	1	1	3	3	1	1	1	3	3	3	1	3
1	2	2	2	1	1	2	2	1	1	2	2	2	2	2	2	2	2	1	2	2	2	2	2	2	2	2	2	2	2	5	2	2	2	2
1	2	3	2	2	2	2	1	1	3	1	1	1	1	1	3	2	2	1	1	1	4	3	2	2	2	2	2	2	3	2	2	2	3	2
2	3	3	3	3	3	3	1	1	4	3	1	3	1	3	3	3	1	1	3	1	2	2	1	1	1	1	1	1	1	3	1	1	1	1
5	3	1	1	1	1	1	1	1	5	3	1	1	1	3	3	3	3	1	1	1	1	1	5	1	3	3	3	3	1	1	1	1	1	1
1	1	1	1	1	1	1	1	1	1	1	1	1	1	1	1	1	1	1	1	1	1	4	1	1	4	4	4	4	4	4	4	4	4	4
1	1	1	1	1	1	1	1	1	1	1	1	1	1	1	2	1	2	1	1	1	3	3	5	3	3	2	5	3	3	3	3	3	3	3
2	2	1	1	1	1	1	1	1	1	1	1	1	1	2	2	2	1	1	1	1	3	2	3	3	3	3	3	3	3	5	3	2	3	3
3	1	1	1	1	1	1	2	1	3	3	1	1	1	1	1	1	1	1	1	1	1	4	5	1	5	1	3	3	3	3	2	3	3	3
1	1	1	1	1	1	1	1	1	1	3	1	1	1	1	3	1	3	2	2	2	2	2	3	3	3	3	3	3	3	3	3	2	2	3
2	3	3	3	3	3	3	1	1	1	1	1	1	1	1	1	1	1	1	1	1	1	3	3	3	3	3	3	3	1	4	2	2	2	1
4	3	1	3	1	1	1	1	1	1	1	3	3	1	3	2	1	1	1	1	1	1	1	1	1	2	3	3	3	3	3	3	3	3	3
1	2	1	1	2	2	2	1	1	2	3	2	1	1	1	1	1	2	1	1	1	1	3	3	1	3	3	3	3	3	3	3	3	3	3
1	2	2	2	2	2	2	2	2	2	2	2	2	2	2	2	2	2	2	2	2	2	2	2	2	2	2	2	2	2	2	2	2	2	2
3	3	3	3	3	1	1	1	1	1	3	1	1	1	3	3	3	3	1	1	1	3	3	1	3	1	3	3	1	3	1	1	3	1	1
1	1	1	1	1	1	1	1	1	1	4	4	2	2	1	1	1	1	1	1	3	1	3	1	3	3	3	3	3	3	3	3	3	3	3
1	1	1	1	1	1	1	1	1	1	3	1	1	1	3	3	3	3	1	1	1	3	3	3	1	3	3	3	3	1	3	3	3	3	3
1	5	1	1	1	1	1	1	1	1	5	5	1	4	1	1	1	3	1	1	2	4	3	1	1	1	1	1	1	4	2	3	2	5	1
1	3	3	3	4	1	1	1	1	2	3	1	1	1	1	3	3	3	1	1	1	1	3	1	3	3	1	1	3	3	3	1	1	3	3
3	3	3	3	3	3	2	1	1	1	2	1	1	1	3	3	2	3	1	1	1	2	1	2	2	3	2	2	2	2	2	1	2	2	2
1	1	1	1	1	1	1	1	1	2	3	1	1	1	2	2	2	3	3	3	1	1	2	3	3	2	2	3	2	3	3	3	3	3	3
1	1	1	1	1	1	1	1	1	1	2	1	1	1	1	3	2	3	1	3	1	3	3	3	3	3	3	3	3	1	3	3	3	3	3
2	2	1	1	1	1	1	1	1	1	2	2	1	2	2	2	2	2	2	2	2	2	2	2	2	3	2	2	3	3	3	3	3	3	3
2	2	2	1	2	2	2	2	2	2	2	2	2	2	2	2	2	2	2	2	2	2	2	2	2	2	2	2	2	2	2	2	2	2	2
2	2	2	2	2	2	2	2	2	2	2	2	2	2	2	2	2	2	2	2	2	2	2	2	2	2	2	2	2	2	2	2	2	2	2
2	2	2	2	2	2	2	2	2	2	2	2	2	2	2	2	2	2	2	2	2	2	2	2	2	2	2	2	2	2	2	2	2	2	2
1	3	3	1	2	2	2	1	1	1	3	3	3	1	3	3	2	2	1	1	3	3	3	2	2	3	1	1	2	2	1	2	2	2	2
3	3	3	1	3	3	3	1	1	3	3	1	1	1	1	3	2	2	1	1	1	1	2	2	2	3	3	1	1	1	3	1	3	3	3
1	1	1	1	1	1	1	1	1	1	1	5	1	1	1	2	3	2	1	1	2	3	3	1	3	3	3	3	3	3	3	3	3	3	3
4	1	1	3	1	1	1	1	1	1	3	1	1	1	3	3	1	1	1	1	1	1	3	3	1	3	3	3	3	3	3	3	3	3	3
2	2	2	2	2	2	2	2	2	2	2	2	2	2	2	2	2	2	2	2	2	2	2	2	2	2	2	2	2	2	2	2	2	2	2
2	2	2	2	2	2	2	1	2	2	2	2	2	2	2	2	2	2	2	2	2	2	2	1	3	3	3	1	1	1	1	3	3	3	2
2	2	2	2	2	2	2	2	2	2	2	2	2	2	2	2	2	2	2	2	2	2	3	2	2	2	2	2	2	2	2	2	2	2	2
2	2	1	1	2	2	1	1	2	2	2	2	2	2	2	3	2	2	2	2	1	2	3	1	2	3	2	3	3	3	1	1	3	3	3
2	1	1	1	1	1	1	1	1	1	2	1	1	1	3	3	3	3	1	1	1	3	3	1	3	3	3	3	3	3	3	3	3	3	3
3	2	2	2	2	2	2	2	2	2	3	2	1	1	3	2	1	1	1	1	1	1	3	3	3	3	1	3	2	2	2	2	3	3	2
2	2	2	1	1	1	2	1	1	2	2	1	1	1	3	1	2	1	2	3	3	2	3	1	3	3	3	3	3	3	3	3	2	2	2
2	2	2	2	2	2	2	2	2	2	2	2	2	2	2	2	2	2	2	2	2	2	4	1	2	2	2	2	2	2	2	2	2	2	2
1	1	1	1	1	1	1	1	1	1	3	1	1	2	1	3	2	3	2	2	2	1	3	3	3	3	3	3	3	3	3	2	3	3	3
3	2	2	2	2	2	2	2	2	2	2	2	2	2	2	2	2	2	2	2	2	2	2	2	2	2	2	2	2	2	2	2	2	2	2
1	1	1	3	1	1	1	1	1	2	2	2	1	1	2	3	3	3	1	2	1	3	4	3	1	2	5	2	2	3	1	3	3	3	3
2	2	2	3	3	2	2	1	2	2	2	2	2	2	3	2	2	2	2	2	2	2	2	2	2	2	2	2	2	2	2	2	2	2	2
3	3	1	3	1	1	2	1	1	5	2	1	1	1	3	3	2	2	1	2	2	2	3	2	2	3	3	2	3	1	2	2	2	2	2
2	1	1	2	1	2	1	1	1	2	3	1	1	1	1	2	3	3	2	1	1	2	3	3	3	3	3	2	3	3	3	3	3	2	3
1	2	1	1	1	1	1	1	1	1	3	3	1	1	3	3	3	3	3	1	1	1	3	3	3	3	3	3	3	1	3	1	3	3	3
2	2	2	1	1	1	1	1	1	1	1	1	1	1	2	3	3	3	3	3	1	3	3	1	1	3	3	3	3	3	3	2	3	3	3
1	3	3	3	3	1	1	1	1	1	3	1	1	1	1	3	1	1	1	1	1	3	3	3	3	3	3	1	3	3	3	3	3	3	3
2	1	3	1	3	1	1	1	1	2	3	2	1	1	3	3	1	3	1	1	1	2	3	1	2	3	3	3	3	2	3	3	3	3	3
1	1	2	1	1	1	1	1	1	3	2	2	2	2	2	3	3	3	3	2	1	1	3	2	2	3	1	4	3	2	3	2	3	3	3
1	1	1	3	1	1	1	3	3	3	1	1	1	1	3	3	3	1	1	1	3	5	3	1	3	1	1	1	3	3	3	3	3	3	3
2	1	2	1	1	3	1	1	1	1	5	1	1	1	3	3	1	3	1	3	1	1	3	2	3	3	3	3	3	2	2	3	3	3	2
1	1	1	1	1	1	1	1	5	3	1	1	1	1	3	3	3	3	1	3	1	1	3	3	3	3	3	3	3	1	3	3	1	3	3
1	1	1	1	1	1	1	1	1	1	1	1	1	1	3	3	3	3	3	3	3	1	1	3	3	3	3	3	3	3	3	3	3	3	3
1	1	2	3	2	2	1	1	1	3	3	1	1	1	3	3	3	3	1	1	1	3	2	3	3	3	3	1	3	1	2	3	3	2	3
1	2	1	3	1	1	1	1	1	1	3	1	1	1	1	2	2	3	1	3	2	5	2	3	5	3	3	3	2	3	3	2	3	2	1
1	1	1	1	1	1	1	1	1	1	3	1	1	1	3	3	3	3	3	3	3	3	3	3	3	3	3	3	1	1	3	3	1	3	3
2	2	2	3	2	1	1	1	1	2	2	2	1	2	2	2	2	2	1	2	1	2	2	2	2	3	3	3	3	3	3	3	3	3	3
2	2	2	2	2	2	2	2	2	2	2	2	2	2	2	2	2	2	2	2	2	3	3	3	3	2	2	2	2	2	2	2	2	2	2
1	1	1	1	1	1	1	1	1	1	3	1	1	1	3	3	1	1	1	3	1	3	3	3	3	5	3	5	3	3	3	2	3	3	3
5	5	1	5	5	5	1	5	1	1	1	1	1	1	1	1	1	1	1	1	1	1	3	1	1	1	1	1	5	1	2	5	1	5	1
1	1	1	1	1	1	1	1	1	1	2	1	1	1	3	3	3	3	3	3	3	2	3	2	3	3	4	3	3	1	3	2	3	3	3
2	2	2	2	1	1	1	1	1	1	2	1	1	1	1	2	1	3	1	3	2	3	3	3	3	3	3	3	3	3	3	3	3	3	3
2	2	2	2	1	2	1	1	1	1	4	1	1	1	4	2	2	2	2	4	2	2	2	2	2	2	2	2	4	2	2	3	3	3	3
3	3	2	1	2	1	2	2	1	1	2	1	1	1	1	3	3	2	3	3	1	2	3	1	3	2	2	3	2	3	3	3	3	2	3
1	3	2	1	1	1	1	1	1	3	3	3	1	1	1	3	3	3	3	3	1	1	3	1	1	3	1	3	3	3	3	3	3	3	3
2	3	3	1	3	2	1	1	1	2	1	1	1	1	3	3	1	3	1	1	1	1	3	1	3	2	3	5	3	4	2	3	3	3	3
1	2	2	2	2	2	2	2	2	2	3	4	2	2	2	2	2	3	2	2	1	2	3	1	2	3	2	3	3	2	2	2	2	2	2
1	1	2	1	1	1	1	1	1	1	2	2	1	1	2	2	2	3	3	3	3	3	3	3	1	3	3	3	3	3	3	3	3	3	3
2	2	1	1	1	1	1	1	1	3	3	2	2	1	3	3	1	3	3	3	1	1	3	2	3	3	1	3	3	3	3	3	3	2	3
3	2	3	2	3	3	2	1	1	1	3	1	1	2	3	1	1	2	3	3	2	2	3	2	2	3	2	3	3	2	3	1	3	2	1
1	1	1	1	1	1	1	1	1	2	4	1	1	1	1	1	1	1	1	1	1	1	4	4	4	4	4	4	4	4	4	3	4	3	3
2	2	2	2	2	2	2	2	2	2	2	2	2	2	2	2	2	2	2	2	2	2	3	3	3	3	2	2	2	3	2	2	2	2	2
1	1	1	1	1	1	1	1	1	1	3	1	1	1	1	3	3	3	3	3	3	5	4	1	4	3	3	3	3	3	3	1	2	3	2
2	1	1	1	2	2	2	2	2	2	2	2	2	2	2	2	2	2	1	2	2	3	3	2	2	3	3	2	3	3	3	3	3	2	2
3	3	3	1	1	1	1	1	1	1	3	1	1	1	3	3	3	3	1	1	1	1	3	3	3	3	1	3	3	3	3	3	3	3	3
4	4	1	1	1	1	1	1	1	1	3	3	1	1	3	1	1	1	3	3	1	3	3	1	1	3	3	5	3	3	3	3	3	3	1
5	5	5	5	5	5	1	5	5	1	1	1	1	1	1	1	1	1	1	5	5	1	1	1	1	1	1	1	1	1	1	1	1	1	1
1	1	1	1	1	1	3	1	1	1	3	3	3	3	1	3	1	3	3	3	1	1	3	3	3	3	3	3	3	3	3	3	1	1	3
3	3	1	1	1	1	2	1	1	3	3	1	1	1	3	3	2	3	3	3	2	2	3	3	3	3	3	3	3	1	3	3	1	1	1
3	3	3	3	3	1	1	1	1	1	2	1	1	1	3	3	1	3	1	3	1	2	3	2	3	3	3	3	3	2	3	2	2	2	3
3	1	3	1	1	1	1	1	1	1	1	1	1	1	3	3	2	3	2	3	3	3	1	3	4	1	3	3	3	3	3	3	3	3	3
1	1	1	1	1	1	1	1	1	1	3	1	1	3	3	3	2	1	2	3	1	3	4	3	3	3	3	3	3	3	3	3	3	3	3
2	2	1	1	1	1	1	1	1	1	2	1	1	1	3	3	2	3	2	2	3	3	3	3	2	3	3	3	3	3	3	3	3	3	3
2	3	3	1	1	1	1	1	1	3	1	1	1	1	1	3	3	3	1	3	2	3	2	3	3	3	3	3	3	3	2	3	3	2	3
1	1	1	1	1	1	1	1	1	1	1	1	1	1	3	1	3	3	3	3	3	3	3	3	3	3	3	3	3	4	3	3	3	3	3
2	3	3	3	3	3	3	3	2	1	3	2	2	2	2	2	2	2	2	2	2	2	2	2	2	2	2	2	2	2	2	2	2	2	2
2	2	2	2	1	1	1	1	1	1	2	1	2	2	3	3	1	2	3	2	1	2	3	3	3	3	3	3	3	3	3	3	3	3	3
3	2	1	2	2	2	1	2	1	1	2	5	1	1	2	2	2	3	1	2	1	3	3	3	2	3	3	1	3	2	3	3	3	3	3
3	3	3	3	3	3	3	1	1	5	1	1	1	1	3	1	1	1	1	1	1	3	5	1	1	3	3	3	3	1	3	1	3	3	3
1	1	1	1	1	1	1	1	1	1	3	1	1	1	1	3	3	3	3	3	3	3	3	3	3	3	3	3	3	3	3	3	3	3	3
1	1	1	1	1	1	1	1	1	4	2	1	2	2	2	2	2	2	2	3	2	3	3	3	3	3	3	3	3	3	3	3	3	3	3
1	1	1	3	1	1	1	1	1	3	1	1	1	3	3	3	3	3	3	3	3	3	3	3	3	3	1	3	1	1	3	3	3	3	3
3	2	3	2	3	2	2	1	1	1	1	1	1	1	3	3	1	1	1	3	1	2	3	3	3	3	3	3	3	3	2	3	3	3	3
2	2	2	2	2	2	2	1	1	1	2	2	2	2	2	3	2	2	2	2	2	3	2	2	2	3	3	3	2	2	3	3	3	3	3
1	1	1	1	1	1	1	1	1	1	3	1	1	1	1	3	3	3	3	3	3	3	3	5	1	3	3	3	3	1	5	3	3	3	3
1	1	1	3	1	1	1	1	1	3	3	1	3	3	3	3	1	3	3	3	1	1	3	3	3	3	3	1	3	1	3	3	3	3	3
2	3	1	2	2	2	2	1	1	2	3	2	2	2	3	3	2	3	3	3	2	2	2	1	2	2	3	3	2	2	3	3	2	3	2
5	2	3	1	1	1	1	1	1	3	1	5	1	1	2	3	4	1	3	2	1	2	3	2	1	3	1	2	3	2	3	3	2	3	5
4	1	1	3	1	1	1	1	1	3	1	1	1	1	3	3	3	3	3	3	1	2	2	1	3	3	3	3	3	3	3	3	3	3	3
2	3	3	3	3	2	3	1	2	2	2	2	2	2	3	2	3	2	2	2	2	2	2	3	2	2	3	2	2	2	2	2	2	2	2
2	2	2	2	3	3	3	1	1	1	3	2	1	1	2	2	1	1	1	3	2	3	3	2	3	3	3	3	2	2	3	3	3	3	3
2	1	1	2	3	1	1	1	1	1	3	1	1	2	3	3	1	1	1	3	1	3	3	2	3	3	3	5	3	3	3	3	3	5	3
1	1	1	1	1	1	1	1	1	1	3	1	1	1	3	3	3	3	3	3	3	3	3	3	3	3	3	3	3	3	3	3	3	3	3
1	2	2	1	2	2	2	1	2	4	4	1	2	2	4	3	4	2	2	1	1	2	3	3	4	4	2	2	2	2	2	2	2	2	2
3	3	3	3	3	3	1	1	1	1	3	1	1	1	3	3	3	2	3	3	1	1	3	2	3	3	3	3	3	1	3	1	2	2	3
2	1	2	2	1	1	2	1	1	4	2	3	1	1	2	3	1	3	2	3	2	2	3	1	3	3	3	3	3	3	3	3	3	3	3
3	3	3	1	1	3	1	1	1	1	3	1	1	1	1	3	3	3	3	3	1	3	3	3	3	3	3	3	3	3	3	1	3	1	3
2	2	3	2	2	1	1	1	1	1	3	2	1	1	2	3	3	3	3	3	2	2	3	1	1	3	3	3	3	3	3	3	3	3	3
1	2	2	2	1	1	2	1	1	1	3	1	1	3	2	3	2	2	2	2	3	3	3	3	3	3	3	3	2	3	3	3	3	3	3
4	2	2	1	2	1	2	2	2	2	2	2	2	2	2	2	2	2	2	2	2	2	2	2	2	4	4	4	4	4	2	2	2	2	2
1	1	2	2	1	1	1	1	1	3	3	3	1	3	3	3	3	3	2	2	3	3	3	3	3	2	2	2	2	2	3	3	3	3	3
2	2	2	2	2	2	2	2	2	2	1	1	1	1	3	3	2	3	2	2	2	1	3	2	3	3	3	3	3	3	3	3	3	3	3
3	3	3	3	3	3	3	1	1	1	1	1	1	3	3	3	1	3	3	3	3	1	3	1	4	1	1	1	1	3	3	3	3	3	3
3	3	3	3	3	3	3	2	3	2	2	2	2	2	2	2	2	2	3	3	2	2	2	2	2	2	2	2	2	2	2	2	2	2	2
2	2	2	2	2	2	2	1	1	3	2	1	1	1	3	3	3	3	1	1	1	2	3	3	3	3	3	3	3	3	3	3	3	3	3
1	2	1	2	1	1	1	2	2	1	3	2	2	3	3	3	3	3	3	3	2	1	3	1	1	3	3	3	3	3	3	3	3	3	3
3	1	1	1	1	1	1	1	1	1	4	3	1	1	3	3	4	3	1	3	1	3	3	3	3	3	3	3	3	3	3	3	3	3	3
2	3	2	2	2	2	2	1	1	1	3	1	1	1	4	3	3	3	1	1	2	3	3	2	3	3	3	2	3	3	3	3	3	3	3
2	1	2	2	3	2	3	2	3	3	2	2	3	3	3	3	2	2	2	2	2	2	3	2	2	2	2	2	2	2	2	2	3	3	3
5	5	2	1	1	1	1	1	1	1	2	2	1	1	1	2	2	2	2	3	3	3	3	3	2	3	3	3	3	3	3	3	3	3	3
3	3	1	3	3	3	1	1	1	3	3	3	1	1	1	3	3	3	3	3	1	3	1	1	3	3	3	3	3	3	1	1	3	3	3
1	3	1	3	2	3	3	1	1	3	1	1	1	2	3	3	3	1	2	3	1	3	3	2	3	3	3	3	2	2	3	3	3	3	3
1	1	5	1	1	1	1	1	1	3	1	3	1	1	1	3	1	3	3	3	3	3	3	3	3	3	3	3	3	3	3	3	3	3	3
2	2	2	2	2	2	2	2	2	2	3	3	3	3	3	3	3	3	2	2	2	2	2	2	3	3	2	2	3	2	2	2	2	2	2
2	2	2	3	1	2	1	1	1	3	3	2	1	1	3	3	3	3	2	2	2	1	3	3	3	3	3	3	3	3	3	2	2	3	3
1	2	1	3	3	1	1	1	1	1	3	1	1	3	3	3	2	3	2	3	2	3	3	2	3	3	3	3	3	3	3	2	3	3	3
2	1	2	3	1	3	1	1	1	2	3	2	3	1	3	3	3	3	1	1	1	3	3	3	3	3	3	3	3	3	3	1	3	3	3
2	2	2	2	2	2	2	2	2	3	3	3	3	3	3	3	2	2	2	2	2	2	3	3	3	3	2	2	2	2	3	2	2	2	2
3	3	3	3	3	3	1	1	1	3	1	1	1	1	1	5	3	3	3	3	1	2	3	1	3	3	3	3	3	3	3	1	1	3	3
1	1	3	2	1	1	1	1	1	1	1	1	1	5	3	2	2	3	3	2	2	3	5	2	2	3	5	5	3	2	3	2	3	3	3
1	3	3	1	2	2	1	1	1	3	2	2	1	1	2	3	3	2	3	2	1	3	3	3	3	3	3	3	3	3	3	3	3	3	3
3	2	2	2	2	2	2	1	1	1	3	1	1	1	3	3	1	3	3	3	1	3	3	3	3	3	3	3	3	3	3	3	3	3	3
1	1	1	1	1	1	1	1	1	1	3	3	2	3	3	3	3	3	3	3	3	4	3	1	3	3	3	3	3	3	3	3	3	3	3
1	1	1	1	1	1	1	1	1	4	2	2	1	1	3	3	3	3	3	3	3	4	3	3	3	3	3	3	3	2	4	3	3	3	3
3	2	2	3	3	2	3	1	1	2	2	1	1	1	3	3	3	3	2	2	2	2	3	2	3	3	3	3	2	2	3	3	3	3	3
3	3	3	2	3	2	1	1	1	1	3	3	1	1	3	3	2	3	3	3	2	1	3	2	1	3	3	3	3	3	3	3	2	3	3
1	1	3	3	1	1	5	3	1	5	3	1	1	3	3	3	1	3	1	1	3	1	3	3	3	3	3	3	1	1	5	5	1	1	3
3	3	2	3	2	1	3	1	1	3	2	1	1	2	3	3	3	2	2	3	1	2	3	3	3	3	2	3	3	3	3	2	3	2	3
1	1	1	3	1	1	1	1	1	2	3	1	1	3	3	3	3	3	3	3	3	3	3	3	3	3	3	3	3	3	3	3	3	3	3
2	2	2	2	2	2	2	2	2	2	3	3	3	3	3	2	2	2	2	2	2	3	2	3	1	2	3	3	3	3	3	3	3	3	2
4	3	3	3	3	3	5	1	1	1	1	1	1	1	3	1	1	3	1	1	1	3	3	3	3	3	3	3	3	3	3	3	3	3	3
2	3	3	1	1	3	2	1	3	3	3	2	3	2	1	3	2	3	2	2	2	2	3	2	2	3	3	3	3	3	2	2	3	3	3
3	2	2	2	3	2	2	2	2	2	3	2	2	2	3	3	3	3	2	2	2	2	2	3	3	3	2	2	3	3	2	3	3	3	2
1	3	3	3	1	3	3	3	3	1	3	1	1	2	3	3	2	2	2	2	3	3	3	3	3	3	3	3	3	3	1	2	2	2	3
1	1	1	1	1	1	1	1	1	3	3	1	1	1	1	1	1	1	1	3	1	5	5	5	5	5	5	5	3	3	5	3	3	3	3
1	3	1	3	1	2	2	1	1	1	3	2	2	3	3	3	3	2	3	3	3	2	3	2	3	3	3	3	3	3	3	3	2	3	3
1	3	4	3	2	1	1	3	1	3	2	1	1	1	3	3	1	1	2	3	3	2	3	4	3	3	3	3	3	3	3	3	3	3	3
2	2	2	2	3	3	3	1	3	3	3	1	1	3	3	3	1	3	1	1	1	2	3	2	3	3	3	3	3	3	3	3	3	3	3
3	3	3	3	1	3	1	1	1	3	3	1	1	1	3	3	3	3	1	3	1	3	3	1	3	3	3	3	3	3	3	3	3	3	3
3	2	3	1	3	1	1	1	1	4	4	1	1	1	3	3	3	3	2	1	2	3	4	1	3	3	3	3	3	3	3	3	3	3	3
3	3	3	3	1	1	2	1	1	1	3	2	1	1	3	3	3	3	3	3	1	1	3	3	3	3	3	3	3	3	3	3	3	3	3
3	1	3	1	1	1	1	1	1	1	5	1	1	1	5	3	3	3	3	3	3	3	3	3	3	3	3	3	1	3	3	3	3	3	3
3	2	1	1	2	3	2	2	2	3	2	2	2	2	2	2	3	2	2	3	2	3	1	3	3	3	3	3	3	3	3	3	3	3	3
2	2	3	2	2	2	2	2	2	2	2	2	2	2	2	2	2	2	2	2	2	2	3	3	3	3	3	3	3	4	4	3	3	3	3
3	3	3	3	3	3	3	1	1	1	4	1	1	1	1	3	1	3	3	3	1	1	3	3	3	3	3	3	3	3	3	3	3	3	3
3	3	3	3	3	3	3	1	2	2	2	1	2	1	3	3	2	3	1	3	1	1	3	3	3	3	3	3	3	2	3	3	2	3	3
3	3	2	1	1	1	1	1	1	2	2	3	3	3	3	3	1	2	2	3	3	3	3	3	3	3	3	3	3	3	3	3	3	3	3
3	3	1	1	1	1	1	1	1	1	3	3	3	3	1	3	3	3	3	3	3	3	3	2	3	3	3	3	3	3	3	3	3	3	3
4	3	5	4	3	3	3	3	4	4	1	1	3	1	1	1	1	3	1	1	2	2	2	2	2	3	2	2	2	2	3	3	3	3	3
3	1	1	3	1	1	1	1	1	1	3	1	1	3	3	3	5	3	3	3	3	3	3	3	3	3	3	3	3	3	3	3	3	3	3
2	2	1	1	1	1	2	1	1	3	3	3	2	3	3	3	3	2	3	3	3	2	3	3	3	3	3	3	3	3	3	3	3	3	3
3	3	5	3	3	3	3	1	1	3	3	1	1	1	3	1	1	3	3	3	1	3	3	3	3	1	1	3	3	3	3	3	3	3	3
3	3	3	3	3	3	1	1	1	3	3	3	1	1	1	3	3	3	3	3	1	3	3	3	1	3	3	1	3	3	3	3	3	3	3
3	3	3	3	3	1	3	1	1	2	3	3	1	3	3	3	3	3	1	1	1	3	3	1	1	4	3	3	3	2	3	3	3	4	3
3	3	3	3	3	3	3	1	1	1	3	3	1	1	1	3	3	3	1	3	1	1	3	3	3	3	3	3	3	3	3	3	3	3	3
3	3	3	3	3	3	3	3	3	3	3	3	1	1	1	1	1	1	1	1	1	3	3	3	3	3	3	3	3	3	3	3	3	3	3
2	2	2	2	2	2	1	2	2	2	2	2	2	3	3	3	2	3	3	3	3	3	3	2	2	3	3	3	3	3	3	3	3	3	2
2	2	2	2	2	2	2	2	2	5	2	2	2	2	2	2	2	2	2	2	2	3	3	3	3	3	3	3	3	3	3	3	3	3	3
2	2	2	2	2	4	3	1	1	3	3	3	2	2	3	2	3	2	2	2	3	3	3	3	3	3	3	3	4	3	2	2	2	3	2
3	2	2	2	2	1	1	1	1	2	2	3	3	2	2	3	3	3	2	3	3	3	3	3	3	3	3	3	3	3	3	3	3	3	3
3	3	3	1	3	3	2	1	2	1	4	3	3	3	2	3	3	3	2	3	1	1	4	4	3	4	2	3	2	2	4	2	2	2	2
3	3	3	4	3	2	2	1	1	1	3	3	1	1	3	3	3	3	2	3	1	3	3	1	3	3	3	3	3	3	3	3	3	3	3
2	3	3	3	1	1	1	2	1	1	3	2	2	2	2	3	3	3	3	3	3	3	3	3	3	3	3	3	3	3	3	3	3	3	3
1	1	1	3	1	3	3	2	3	3	3	3	3	3	3	3	1	3	1	2	3	3	2	3	3	3	3	3	2	3	3	3	3	3	3
3	3	3	1	1	3	3	1	1	3	3	3	1	1	3	3	3	3	3	3	1	3	1	3	3	3	3	3	3	3	3	3	3	3	3
1	1	2	2	2	3	3	1	1	3	3	3	1	1	3	3	3	3	3	3	1	3	4	4	3	3	3	3	3	3	3	3	3	3	3
2	2	2	2	1	2	2	1	1	3	3	1	1	2	3	3	4	4	4	3	1	3	3	3	3	4	3	3	3	3	3	3	3	3	3
3	3	3	3	3	3	3	2	3	3	3	3	2	1	3	2	2	2	1	1	2	2	3	3	2	4	3	2	4	3	2	3	3	3	2
2	2	3	3	3	3	3	1	2	3	3	3	1	1	3	3	3	3	3	3	1	3	3	1	3	3	3	3	3	3	3	3	2	3	3
3	2	3	3	3	3	3	1	1	4	3	3	3	3	3	3	2	2	1	1	1	1	3	3	3	3	3	3	3	3	3	3	3	3	3
4	4	4	2	4	4	2	1	1	1	4	1	1	1	1	4	3	4	1	1	1	1	3	2	4	3	1	3	4	4	4	4	4	4	1
2	3	3	2	2	2	1	4	1	3	3	2	1	3	4	2	3	2	2	3	1	2	2	3	3	3	3	3	3	3	4	3	3	4	3
3	3	3	3	3	3	3	1	1	1	3	3	1	1	1	3	3	3	3	3	3	1	3	3	3	3	3	3	3	3	3	3	3	3	3
3	3	3	3	3	3	3	1	1	3	3	1	1	1	3	3	1	3	3	3	3	3	3	1	3	3	3	3	3	3	3	3	3	3	3
2	2	2	2	2	2	2	2	2	3	3	1	1	3	3	3	2	3	3	3	3	3	3	3	3	3	3	3	3	3	3	3	3	3	3
3	3	3	3	3	2	2	1	3	2	3	2	1	1	3	3	1	1	3	3	3	3	3	3	3	3	3	3	3	3	3	3	3	3	3
3	3	3	3	3	3	3	1	1	1	1	3	3	3	3	3	3	3	2	3	1	3	3	2	3	3	3	3	3	3	2	3	3	3	3
2	3	3	2	3	3	3	2	3	3	3	1	2	2	3	3	3	3	3	3	2	1	3	3	3	3	3	2	3	3	3	2	3	2	3
1	3	3	1	3	3	3	3	3	3	3	3	3	3	2	1	1	1	3	3	3	3	3	1	3	3	3	3	3	3	3	3	3	3	3
3	3	3	3	3	3	3	1	1	3	3	1	1	1	3	3	3	3	3	3	1	3	3	2	3	3	3	3	3	3	3	3	3	3	3
3	3	3	3	3	3	3	1	1	3	3	1	2	2	1	3	3	3	3	3	3	3	1	3	3	3	3	3	3	3	3	3	3	3	3
3	3	3	1	3	3	1	1	1	3	3	3	3	3	3	3	3	3	3	3	3	2	3	3	1	3	3	3	3	3	3	3	3	3	3
3	3	3	3	3	3	1	1	1	3	3	3	3	3	3	3	3	3	3	3	1	1	3	2	3	3	3	3	3	3	3	3	3	3	3
2	3	2	2	3	2	3	3	2	2	2	2	2	3	3	3	3	3	3	3	1	3	3	3	3	3	3	3	3	3	3	3	3	3	3
1	2	3	3	1	3	3	2	2	3	3	4	2	2	3	2	3	3	3	2	3	3	3	3	3	3	3	3	3	3	3	3	3	3	3
4	3	3	3	1	3	3	1	1	3	3	1	1	1	3	3	3	2	3	3	3	3	5	3	3	3	3	3	3	3	3	3	3	3	3
3	3	3	3	3	3	3	3	3	3	5	3	1	1	3	3	3	3	1	1	1	1	3	3	3	3	3	3	3	3	3	3	3	3	3
3	3	1	1	3	3	3	2	2	1	3	3	2	1	3	3	3	3	3	3	1	5	3	4	3	3	3	3	3	3	3	3	3	3	3
3	3	3	3	3	3	3	1	1	3	3	3	3	1	3	3	1	3	1	3	3	3	3	3	3	3	3	3	3	3	3	3	3	3	3
3	3	3	3	3	3	3	1	1	3	3	3	3	3	2	3	3	3	3	1	3	2	3	3	3	3	3	3	3	3	1	1	3	3	5
3	1	1	3	1	1	5	1	1	3	3	3	3	3	3	3	3	3	3	3	3	3	3	3	3	3	3	3	3	3	3	3	3	3	3
2	3	2	2	3	3	2	1	1	3	3	3	3	3	3	3	2	3	3	3	3	3	3	3	3	3	3	3	3	3	3	3	3	3	3
3	3	3	3	3	3	3	1	2	2	2	2	2	1	3	3	3	3	3	3	3	3	3	3	3	3	3	3	3	3	3	3	3	3	3
3	3	3	3	3	3	3	1	1	3	3	4	1	1	3	3	2	2	3	3	4	3	3	3	3	2	3	3	3	3	3	3	3	3	3
3	3	3	3	3	3	3	1	1	1	3	3	3	3	3	3	3	3	3	3	1	2	3	3	3	3	3	3	3	3	3	3	3	3	3
1	1	1	1	3	3	3	3	3	3	3	3	3	3	3	3	3	3	3	3	3	3	3	2	3	3	3	3	3	3	3	3	3	3	3
3	3	3	3	3	3	3	1	3	3	3	3	3	3	3	3	3	3	3	3	3	1	3	1	3	1	3	3	3	3	3	3	3	3	3
5	3	3	3	3	3	3	1	3	3	3	3	3	3	3	3	1	2	3	3	2	3	3	1	1	3	3	3	3	3	3	3	3	3	3
3	3	4	2	3	3	2	3	4	3	4	3	1	2	1	3	2	3	4	2	3	3	2	3	4	5	3	3	3	2	3	2	2	1	3
2	3	2	2	2	3	2	3	3	3	3	2	3	3	3	3	3	3	3	2	3	3	3	1	3	3	3	3	3	2	4	3	4	3	3
3	3	3	3	3	2	2	1	2	2	3	3	2	2	3	3	3	3	3	3	3	3	3	3	3	3	3	3	3	3	3	3	3	3	3
2	3	2	3	4	1	1	1	1	3	3	3	2	2	3	3	3	3	3	3	3	3	3	5	3	3	3	3	3	4	3	3	4	3	3
3	3	3	2	1	3	3	1	1	3	5	1	3	3	3	3	3	3	3	3	3	3	5	3	3	3	3	3	3	3	3	1	3	3	3
3	3	3	2	3	3	3	1	3	2	3	4	3	3	2	3	3	3	3	3	3	2	3	1	3	3	4	3	3	3	3	3	3	3	3
1	3	1	2	3	2	2	4	3	3	3	3	3	3	3	3	3	3	3	3	3	3	3	3	3	3	3	3	3	3	3	3	3	3	3
3	3	3	3	3	3	3	3	3	3	3	3	3	3	1	3	3	3	1	2	2	3	3	3	3	3	3	3	3	3	3	3	3	3	3
1	1	1	1	1	1	1	1	1	1	4	1	1	1	4	4	4	4	4	4	4	4	4	4	4	4	4	4	4	4	4	4	4	4	4
3	3	3	1	3	3	3	1	1	5	5	3	1	3	3	3	3	3	3	3	3	3	3	3	3	3	3	3	3	3	3	3	3	3	3
2	3	3	3	3	3	3	3	3	3	3	3	3	3	3	3	3	3	3	3	2	2	3	3	3	3	2	3	3	3	3	3	3	3	3
3	2	3	3	3	3	3	3	3	5	2	2	2	3	3	3	3	3	2	3	2	3	5	3	2	3	3	3	3	3	3	3	3	2	3
3	3	3	3	3	3	3	3	3	3	3	3	3	3	3	3	3	1	3	3	3	3	3	3	3	3	3	1	3	3	3	3	3	3	3
3	3	3	3	3	3	3	3	2	3	3	3	3	3	3	3	3	3	2	3	3	3	3	3	2	3	3	3	3	3	3	3	3	3	3
3	3	1	2	2	3	3	1	2	2	3	1	1	1	5	5	5	5	3	5	3	2	5	3	3	3	3	3	3	3	3	3	3	3	3
3	3	3	3	3	3	3	2	2	3	3	3	3	3	3	3	3	3	3	3	2	3	3	3	3	3	3	3	3	3	3	3	3	3	3
2	3	3	2	3	3	3	3	3	3	3	3	3	2	2	3	5	3	3	3	1	2	3	1	3	2	3	4	4	3	3	5	4	4	3
1	3	3	3	3	3	3	3	3	3	3	3	3	3	3	3	3	3	3	3	3	3	3	3	3	3	3	3	3	3	3	3	3	3	3
3	3	3	3	3	3	3	3	3	3	3	3	3	3	3	3	3	3	3	3	3	3	3	1	3	3	3	3	3	3	3	3	3	3	3
3	3	3	3	3	3	3	3	3	3	4	3	3	1	3	3	3	3	3	3	3	2	3	3	3	3	3	3	3	3	3	3	3	3	3
3	3	3	3	3	3	3	3	3	3	3	3	3	3	3	3	3	3	3	3	3	3	3	1	3	3	3	3	3	3	3	3	3	3	3
3	3	3	3	3	3	3	3	3	3	3	3	3	3	3	3	3	3	3	3	1	3	3	3	3	3	3	3	3	3	3	3	3	3	3
1	3	3	3	3	3	3	3	3	3	3	3	3	2	3	3	3	3	3	3	4	3	3	3	3	3	3	3	3	3	3	3	3	3	3
4	4	4	4	4	1	1	1	1	1	4	4	4	4	3	3	2	3	3	3	1	5	3	3	3	3	3	3	3	3	3	3	3	3	3
3	3	3	3	3	3	3	3	3	3	3	3	3	1	3	3	3	3	3	3	3	3	3	3	3	3	3	3	3	3	3	3	3	3	3
3	3	3	3	3	3	3	3	3	3	3	3	3	3	3	3	3	3	3	3	3	3	3	2	3	3	3	3	3	3	3	3	3	3	3
1	3	3	3	3	3	3	3	3	3	3	3	3	3	5	3	3	3	3	3	3	3	3	2	3	3	3	3	3	3	3	3	3	3	3
3	3	3	3	3	3	3	3	3	2	3	3	3	3	3	3	3	3	3	3	3	3	3	3	3	3	3	3	3	3	3	3	3	3	3
3	3	3	3	3	3	3	1	3	3	3	3	3	3	3	3	3	3	3	3	3	3	4	3	3	3	3	3	3	3	3	3	3	3	3
3	3	3	3	3	3	3	3	3	3	3	3	3	3	3	3	3	3	3	3	3	3	3	3	3	3	3	3	3	3	3	3	3	3	3
3	3	3	3	3	3	3	3	3	3	3	3	3	3	3	3	3	3	3	3	3	3	3	3	3	3	3	3	3	3	3	3	3	3	3
3	3	3	3	3	3	3	2	2	4	3	3	3	2	3	3	3	3	3	3	3	3	4	2	3	3	4	3	4	3	3	3	3	3	3
3	3	3	3	3	3	3	3	3	3	3	3	3	3	3	3	3	3	3	3	3	3	3	3	3	3	3	3	3	3	3	3	3	3	3
3	3	3	3	3	3	3	3	3	3	3	3	3	3	3	3	3	3	3	3	3	3	3	3	3	3	3	3	3	3	3	3	3	3	3
1	4	4	4	1	4	4	1	1	4	4	4	4	4	4	4	1	4	3	3	3	1	3	1	1	4	4	1	3	1	4	4	4	4	4
3	3	3	3	3	3	3	3	3	3	3	3	3	3	3	3	3	3	3	3	3	3	3	3	3	3	3	3	3	3	3	3	3	3	3
3	3	3	3	3	3	3	3	3	3	3	3	3	3	3	3	3	3	3	3	3	3	3	3	3	3	3	3	3	3	3	3	3	3	3
3	3	3	3	3	3	3	3	3	3	3	3	3	3	3	3	3	3	3	3	3	3	3	3	3	3	3	3	3	3	3	3	3	3	3
3	3	3	3	3	3	3	3	3	3	3	3	3	3	3	3	3	3	3	3	3	3	3	3	3	3	3	3	3	3	3	3	3	3	3
3	3	3	3	3	3	3	3	2	3	3	3	3	3	3	3	3	3	3	4	4	3	3	3	3	3	3	3	3	3	3	3	3	3	3
3	3	3	3	3	3	3	3	3	3	3	3	3	3	3	3	3	3	3	3	3	3	4	3	3	3	3	3	3	3	3	3	3	3	3
3	3	3	3	3	3	3	3	3	3	3	3	3	3	4	3	3	3	3	3	3	3	3	3	3	3	3	3	3	3	3	3	3	3	3
3	3	3	3	3	2	3	3	3	3	3	3	3	3	5	3	3	3	3	3	3	3	4	3	3	3	3	3	3	3	3	3	3	3	2
3	5	1	3	3	3	3	1	3	3	5	3	3	3	5	3	3	3	3	3	3	3	3	3	3	3	3	3	3	3	3	3	3	3	3
3	3	3	3	5	3	3	3	3	3	3	3	3	3	3	3	3	3	3	3	3	3	3	3	3	3	3	3	3	3	3	3	3	3	3
3	3	3	3	3	3	3	3	1	3	5	3	1	3	5	5	3	5	3	3	3	3	3	3	3	3	3	3	3	3	3	3	3	3	3
4	3	4	4	4	4	3	3	3	3	3	3	3	3	3	3	3	3	3	3	3	3	3	3	3	3	3	4	3	3	3	3	3	3	3
2	3	4	4	2	3	3	1	1	3	3	4	4	2	5	5	3	3	2	2	3	3	5	3	3	5	3	3	3	3	5	3	3	3	5
2	3	3	3	3	3	3	3	3	3	5	3	3	3	5	5	3	3	3	5	3	3	3	3	3	3	3	3	3	3	3	3	3	3	3
3	3	3	3	3	3	3	3	3	3	4	2	2	2	4	4	3	3	3	3	3	4	3	3	4	3	3	5	4	4	4	3	3	3	3
1	1	1	1	1	1	1	4	1	1	4	4	4	4	4	4	4	4	4	4	4	4	4	4	4	4	4	4	4	4	4	4	4	4	4
1	4	4	3	4	4	4	4	4	4	4	5	5	4	3	2	3	3	3	3	3	3	4	3	3	3	3	3	3	3	3	3	3	3	2
2	3	3	4	3	4	4	1	1	3	4	3	3	3	4	4	4	4	4	4	4	4	3	4	4	3	4	3	3	4	3	3	3	3	4
3	2	4	4	4	4	4	4	4	4	4	4	4	4	4	4	4	3	4	3	3	3	3	1	3	3	3	3	3	3	3	3	3	3	3
4	4	3	3	3	2	3	2	3	3	3	3	4	3	4	3	4	4	4	4	4	3	3	2	4	4	4	4	4	4	4	3	4	3	3
4	4	4	4	4	4	4	4	4	4	3	4	4	4	3	3	4	3	3	3	3	3	3	3	3	3	3	3	3	3	3	3	3	3	3
4	4	3	4	4	3	4	3	3	3	4	4	4	4	4	4	4	3	4	3	3	3	3	3	3	3	3	3	3	3	4	4	3	3	3
1	1	1	1	1	1	1	1	1	1	5	5	5	5	5	5	5	5	5	5	5	5	5	5	5	5	5	5	5	5	5	5	3	3	3
4	4	4	4	4	4	4	4	4	4	4	4	4	4	4	3	4	4	4	4	4	4	3	4	4	3	3	4	4	3	3	3	3	3	3
4	4	4	4	4	4	4	4	4	4	4	4	4	4	4	4	4	4	1	4	4	4	4	1	4	4	4	4	4	4	4	4	4	4	4
4	4	4	4	4	4	4	4	4	3	4	4	4	4	4	4	4	4	4	4	4	3	4	4	4	4	4	4	4	4	4	4	4	4	4
2	4	4	4	4	4	4	4	4	4	4	4	4	4	4	4	4	4	4	4	4	4	4	4	4	4	4	4	4	4	4	4	4	4	4
4	4	4	4	4	4	4	4	4	4	4	4	4	4	3	4	4	4	4	4	4	4	4	4	4	4	4	4	4	4	4	4	4	4	4
4	4	4	4	4	4	4	4	4	4	4	4	4	4	4	4	4	4	4	4	4	4	4	4	4	4	4	4	4	4	4	4	4	4	4
4	4	4	4	4	4	4	4	4	4	4	4	4	4	4	4	4	4	5	5	4	4	4	4	4	4	4	4	4	4	4	4	4	4	4

## Sheet: Retest data
W1	W1.1	W2	W2.1	W3	W3.1	W4	W4.1	W5	W5.1	W总	W总1
45	45	20	20	12	15	15	15	45	42	137	137
44	42	18	19	15	15	15	15	45	45	137	136
38	45	20	20	15	15	15	15	45	45	133	140
45	45	20	20	15	15	15	15	45	45	140	140
45	42	20	20	15	15	15	15	45	45	140	137
38	42	20	20	14	12	13	15	45	45	130	134
39	43	20	20	9	9	11	11	39	41	118	124
43	43	20	20	15	15	15	15	45	45	138	138
45	45	20	20	15	15	15	13	45	44	140	137
45	45	20	20	15	15	15	15	45	45	140	140
43	45	20	20	15	15	15	15	44	45	137	140
45	45	20	20	15	15	15	15	45	45	140	140
45	41	20	20	15	15	15	15	45	45	140	136
45	45	20	20	15	15	15	15	45	45	140	140
45	45	20	20	15	15	15	15	45	45	140	140
45	44	20	20	15	15	14	14	45	44	139	137
85	85	20	20	15	15	13	15	42	45	175	180
80	74	18	17	12	13	12	13	41	40	163	157
79	80	20	20	15	15	15	15	42	43	171	173
85	81	20	20	13	15	15	15	45	45	178	176
75	72	17	20	15	15	15	14	43	45	165	166
85	85	20	20	15	15	15	15	45	45	180	180
83	82	20	20	15	15	15	15	45	45	178	177
79	82	20	20	13	15	15	15	45	45	172	177
85	85	20	20	13	15	14	13	41	45	173	178
Note:W1:score of disease information demand ; W2:score of social support; W3:score of emotional demand; W4: score of family support;W5:score of health education style demand. W1.1,W2.1,W3.1,W4.1,W5.1 means the score after 4 weeks.

## Sheet: n2=586
A1	A2	A3	A4	A5	A6	A7	B1	A8	B2	A9	C1	C2	C3	B3	B4	D1	D2	D3	E1	E2	E3	E4	E5	E6	E7	E8	E9
5	5	5	5	5	5	5	5	5	5	5	5	5	5	5	5	5	5	5	5	5	5	5	1	5	5	5	5
2	2	2	2	2	2	2	5	2	5	2	2	2	5	2	5	5	5	3	3	1	2	5	2	2	2	2	2
5	5	5	1	5	5	5	5	4	4	4	4	5	5	4	5	4	4	4	4	4	4	4	4	4	4	4	5
5	5	5	3	5	5	5	5	5	5	5	5	5	5	5	5	3	4	5	5	5	5	5	5	5	5	5	5
4	4	4	4	4	4	4	4	4	4	4	4	4	4	4	4	4	4	4	4	4	4	4	4	4	4	4	4
5	5	5	5	5	5	5	5	3	5	5	5	5	5	5	5	3	4	5	3	3	4	4	2	1	4	4	4
5	4	4	4	5	5	5	5	4	5	5	3	5	5	5	5	4	5	5	5	5	4	5	4	4	4	5	5
4	4	4	4	5	4	5	5	5	5	5	4	3	5	5	5	3	3	3	3	3	3	3	3	4	3	3	3
5	5	5	5	5	5	4	5	5	5	5	5	5	5	5	4	4	3	2	3	3	2	5	5	5	5	5	5
5	5	5	5	5	5	5	5	5	5	5	5	5	5	5	5	5	5	2	5	5	5	5	5	5	5	5	5
5	5	5	5	5	2	5	5	5	5	5	5	5	5	5	5	5	5	5	4	5	5	5	5	5	5	5	5
5	5	5	5	5	5	5	5	5	5	5	5	5	5	5	5	5	5	5	3	5	5	5	5	5	5	5	5
5	5	5	5	5	5	5	5	5	5	5	5	5	5	5	5	5	3	5	5	2	5	5	5	5	5	5	5
2	2	2	2	2	2	2	2	2	2	2	2	2	2	2	2	2	2	2	2	2	2	2	2	2	2	2	2
5	5	5	5	5	5	5	5	5	5	5	5	5	5	5	5	5	5	5	5	5	5	5	5	5	5	5	5
5	5	5	5	5	5	5	5	2	5	5	5	5	5	5	5	5	5	5	5	5	5	5	5	5	5	5	5
5	5	5	5	5	5	5	5	4	5	5	3	3	5	5	5	4	3	3	3	4	5	4	5	5	4	4	4
5	5	5	5	5	5	5	5	5	5	5	5	5	5	5	5	3	3	3	3	3	3	3	5	5	5	3	3
4	5	5	5	5	5	5	5	4	5	5	5	5	5	5	5	5	5	4	5	5	5	5	5	5	5	5	5
5	3	5	5	5	5	5	5	5	5	5	3	3	5	3	5	5	3	3	3	5	5	3	5	3	3	5	3
5	5	5	3	5	5	5	5	3	5	5	3	3	5	5	5	3	3	3	5	5	5	5	5	5	5	5	5
5	5	5	5	5	5	5	5	5	5	5	3	5	5	5	5	5	5	5	5	5	5	5	5	5	5	5	5
5	5	5	5	5	5	5	5	5	5	5	5	5	5	5	5	5	5	5	5	5	5	5	5	5	5	5	5
5	5	5	5	5	5	5	5	5	5	5	5	3	5	5	5	2	2	3	3	5	5	5	3	5	5	5	5
5	5	5	5	5	5	5	5	5	5	5	3	5	5	3	5	3	3	5	3	3	3	5	5	5	5	5	5
5	5	5	4	5	5	5	5	5	5	5	2	5	5	2	5	5	5	5	2	5	5	5	5	5	5	5	5
5	5	5	5	5	5	5	5	5	5	5	5	5	5	5	5	5	5	5	5	5	5	5	5	5	5	4	5
4	4	4	4	4	4	4	4	4	4	4	4	3	4	4	4	1	1	4	3	4	4	4	3	3	3	3	3
5	5	5	2	4	4	4	4	2	5	5	5	3	5	5	5	4	3	4	4	3	4	4	4	4	4	4	3
5	5	5	5	5	5	5	5	5	5	5	5	5	5	5	5	5	5	5	5	5	5	5	5	5	5	5	5
5	5	5	5	5	4	5	5	5	5	5	5	3	5	5	5	5	5	5	5	3	5	5	5	5	5	5	5
5	5	5	5	5	5	5	5	5	5	5	5	5	5	5	5	1	4	5	5	5	5	5	5	5	5	5	5
4	3	5	5	5	5	5	5	5	5	5	3	1	5	5	5	1	1	3	3	1	5	5	3	5	5	5	3
5	5	5	5	5	5	5	5	1	5	2	5	3	5	5	5	5	5	5	5	5	5	5	1	5	5	5	5
5	5	5	5	5	5	5	5	5	5	5	5	5	5	5	5	5	5	5	5	5	5	5	5	5	5	5	5
5	5	5	5	5	5	4	5	5	5	5	3	2	2	3	5	4	5	5	3	5	3	2	4	3	3	2	3
5	5	5	3	5	5	5	5	3	5	5	5	5	5	5	5	5	3	5	5	5	3	5	4	5	3	3	5
5	5	5	5	5	5	5	5	5	5	5	3	3	5	3	5	5	5	5	5	3	3	3	5	3	3	3	5
5	5	5	5	5	5	5	5	2	5	5	3	3	5	5	5	4	5	3	5	5	5	5	5	5	5	5	5
5	5	5	2	5	5	5	5	5	5	5	3	3	5	5	5	5	4	3	3	3	2	2	2	2	2	2	2
5	5	5	5	5	5	5	5	5	5	5	5	5	5	5	5	5	5	5	5	5	5	5	5	5	5	5	5
5	5	5	5	5	5	5	5	5	5	5	5	5	5	5	5	5	5	5	5	5	5	5	5	5	5	5	5
2	2	5	5	5	5	2	5	5	2	2	2	2	2	2	3	3	5	2	2	2	2	2	3	2	3	3	3
5	5	5	5	5	5	5	5	5	3	5	3	1	5	5	3	3	2	3	3	3	5	3	5	5	5	5	5
5	5	5	5	5	4	5	5	5	5	5	5	5	5	5	5	5	5	5	5	5	5	5	5	5	5	5	5
5	5	4	5	5	5	5	5	5	5	5	5	5	5	5	5	5	5	5	5	5	5	5	5	5	5	5	5
4	4	4	4	4	4	4	4	4	4	4	3	3	5	5	5	4	4	4	5	5	3	4	3	4	3	5	3
5	5	5	5	5	5	5	5	5	5	5	3	5	5	5	5	5	5	5	5	5	5	5	5	5	5	5	5
5	5	5	5	5	5	5	5	5	5	5	5	5	5	5	5	5	5	5	5	5	5	5	5	5	5	5	5
5	5	5	5	5	5	5	5	5	5	5	5	5	5	5	5	5	5	5	5	5	3	5	3	3	3	3	5
5	5	5	5	5	5	5	5	5	5	5	5	5	5	5	5	5	5	5	5	5	5	5	5	5	5	5	5
5	5	5	5	5	5	5	5	5	5	5	5	5	5	5	5	5	5	5	5	5	5	5	5	5	5	5	5
2	5	5	5	5	5	5	5	5	5	5	3	5	5	5	5	1	1	3	5	5	2	5	2	5	5	5	5
5	5	5	5	5	5	5	5	5	5	5	5	5	5	5	5	5	5	5	5	5	5	5	5	5	5	5	5
5	4	5	5	5	5	5	5	5	5	5	1	1	5	5	5	5	5	5	5	5	5	5	5	5	5	5	5
5	5	5	5	5	5	5	5	5	5	5	5	5	5	5	5	5	5	5	5	5	5	5	5	5	5	5	5
5	5	5	5	5	5	5	5	5	5	4	5	5	5	5	5	5	5	5	5	5	5	5	5	5	5	5	5
5	5	5	5	5	5	5	5	5	5	5	5	3	5	5	5	5	5	5	5	5	5	5	5	5	5	5	5
5	5	5	5	5	5	5	5	5	5	5	5	5	5	5	5	5	5	5	5	5	5	5	5	5	5	5	5
5	5	5	5	5	5	5	5	5	5	5	2	5	2	5	5	2	2	5	5	5	5	5	5	5	5	5	5
5	5	5	5	5	5	5	5	3	5	5	3	1	5	5	5	3	3	4	3	5	5	5	5	5	5	5	5
5	5	5	5	5	5	5	5	5	5	5	5	5	5	5	5	5	5	5	5	5	5	5	5	5	5	5	5
2	5	1	5	5	5	5	5	5	5	5	5	5	2	5	4	2	4	5	5	5	5	5	5	5	5	5	5
5	5	5	5	5	5	5	5	5	5	5	5	5	5	5	5	5	5	5	5	5	5	5	5	5	5	5	5
2	5	5	5	5	5	5	5	5	5	5	5	5	5	5	5	5	5	5	5	5	5	5	5	5	5	5	5
5	5	5	5	5	5	5	5	4	5	5	5	5	5	5	5	5	3	5	5	5	5	5	5	5	5	5	5
4	3	4	4	4	5	4	5	1	5	4	5	5	5	3	5	3	1	3	5	3	5	5	5	4	3	3	3
3	3	3	2	2	3	5	4	1	3	3	3	3	4	5	5	4	3	3	3	3	3	3	3	3	3	3	3
5	5	5	5	5	5	5	5	5	5	5	5	5	5	5	5	5	5	5	5	5	5	5	5	5	5	5	5
5	3	5	5	5	5	5	5	5	5	5	3	5	5	5	5	1	1	3	3	3	5	3	3	5	3	3	3
2	2	2	2	2	4	2	2	1	4	2	2	2	4	4	4	1	1	5	4	5	3	4	4	2	3	3	4
5	5	5	5	5	5	5	5	5	5	5	5	5	5	5	5	5	5	5	5	5	5	5	5	5	5	5	5
5	5	5	5	5	2	5	5	2	5	5	5	5	5	5	5	5	5	5	5	5	5	5	2	5	5	5	5
4	4	4	4	4	4	4	4	4	5	4	5	5	5	5	5	4	4	5	5	5	5	5	4	5	5	5	5
5	5	5	5	5	5	5	5	5	5	5	5	5	5	5	5	5	5	5	5	5	5	5	5	5	5	5	5
4	5	5	5	5	5	5	5	5	4	5	3	4	5	5	5	5	5	5	5	5	5	5	5	5	5	5	5
5	4	5	5	5	5	5	5	4	5	5	5	5	5	5	5	5	5	5	5	5	5	5	5	5	5	5	5
5	5	5	5	5	5	5	5	4	5	5	5	5	5	5	5	5	5	5	5	3	5	5	5	5	5	5	5
5	5	5	5	5	5	5	5	3	5	5	5	5	5	5	5	3	5	5	5	3	3	5	3	5	5	5	5
5	5	5	5	5	5	5	5	5	5	5	5	5	5	5	5	5	5	5	5	5	5	5	5	5	5	5	5
5	5	5	5	5	5	5	5	1	5	5	5	5	5	5	5	5	5	4	5	5	5	5	5	5	5	5	5
4	5	5	5	5	4	5	5	3	5	5	4	3	3	4	3	4	4	3	3	5	5	5	3	3	5	5	3
5	5	5	5	5	5	5	5	5	5	5	5	5	5	5	5	5	5	5	5	5	5	5	5	5	5	5	5
3	3	5	5	5	5	5	5	3	3	3	3	3	3	3	5	5	5	3	3	3	3	3	1	3	5	3	3
3	3	5	2	5	5	5	5	2	5	5	5	5	5	5	5	5	4	5	5	5	5	5	5	5	5	5	5
5	5	5	5	5	5	5	5	5	5	5	5	5	5	5	5	5	5	5	5	5	5	5	5	5	5	5	5
5	5	5	5	5	5	5	5	5	5	5	5	5	5	5	5	5	5	5	5	5	5	5	5	5	5	5	5
4	5	4	4	4	4	5	5	5	5	5	3	3	3	4	5	5	5	5	5	2	3	4	4	4	5	5	4
5	5	5	5	5	5	5	5	5	5	5	3	3	5	5	5	5	5	5	3	3	5	5	5	5	5	5	3
5	5	5	5	5	5	5	5	1	5	5	5	1	5	5	5	5	5	5	5	5	5	5	5	5	5	5	5
5	3	5	5	5	5	5	5	5	5	5	5	5	5	5	5	5	5	5	5	5	5	5	5	5	5	5	5
5	5	5	2	5	5	5	5	2	5	5	5	5	5	5	5	5	5	5	5	5	5	5	5	5	5	5	5
5	5	5	2	5	5	5	5	2	5	5	3	2	5	5	5	5	5	5	5	5	5	5	5	5	5	5	5
4	5	5	4	5	5	4	4	4	4	5	5	5	5	5	5	1	4	5	5	5	4	5	5	5	5	5	5
5	5	5	5	5	5	5	5	5	5	5	5	5	5	5	5	5	3	3	5	5	5	5	5	5	5	5	5
5	5	5	5	5	5	5	5	5	5	5	3	5	5	5	5	5	4	5	5	5	5	5	3	5	5	3	5
4	3	3	3	5	1	5	3	3	5	3	3	1	3	3	3	3	3	3	3	3	3	3	3	3	3	3	3
5	5	5	5	5	5	5	5	5	5	2	5	5	5	5	5	5	5	5	5	1	2	5	5	1	2	5	5
5	5	5	5	5	5	5	5	5	5	5	5	5	5	5	5	5	5	5	5	5	5	5	5	5	5	5	5
5	5	5	5	5	5	5	5	5	5	5	5	5	4	5	5	5	5	5	5	2	5	5	5	5	5	4	3
5	3	5	5	5	5	5	5	1	5	5	1	1	5	5	5	4	2	3	3	5	5	5	3	5	5	5	4
4	5	5	3	5	5	5	5	3	5	5	3	3	5	5	5	3	5	5	3	5	5	5	2	3	5	5	5
5	5	5	5	5	5	5	5	5	5	5	5	3	5	5	5	5	3	5	5	5	5	5	5	5	3	5	5
5	5	5	5	5	5	5	5	5	5	5	5	5	5	5	5	5	4	5	5	5	5	5	5	5	5	5	5
5	4	4	4	4	4	5	5	5	4	3	3	4	5	5	5	4	5	5	3	3	5	5	4	4	5	5	4
5	5	5	5	5	5	5	5	5	5	5	5	5	5	5	5	5	5	5	5	3	5	5	5	5	5	5	5
5	5	5	5	5	5	5	5	5	5	5	5	5	5	5	5	5	5	5	5	5	5	5	5	5	5	5	5
5	5	5	5	5	5	5	5	5	5	5	3	5	5	5	5	5	2	5	5	5	5	5	3	5	5	5	5
5	5	5	5	5	5	4	5	5	5	4	3	5	5	5	5	5	5	3	5	5	3	5	3	3	5	5	5
5	5	5	5	5	5	5	5	5	3	3	3	3	5	5	5	5	5	5	5	4	4	4	3	5	5	5	5
5	5	5	5	5	5	5	5	5	5	5	5	5	5	5	5	5	5	5	5	5	5	5	5	5	5	5	5
5	5	5	5	5	5	5	5	2	5	5	3	5	5	5	5	3	4	3	5	5	3	5	1	5	5	5	3
5	5	5	5	5	5	5	5	2	5	5	5	5	5	5	5	5	5	5	5	5	5	5	3	5	5	5	5
5	5	5	4	5	5	5	5	4	5	5	5	5	5	5	5	5	5	5	5	5	5	5	5	5	5	5	5
5	5	5	5	5	5	5	5	2	5	2	3	5	5	5	5	5	5	5	5	5	5	5	5	5	5	5	5
5	5	5	5	5	5	5	5	5	5	5	5	3	5	5	5	5	4	3	3	3	5	4	3	5	5	5	5
4	4	5	4	5	4	3	5	1	3	3	3	3	5	3	3	3	3	3	1	1	3	3	3	3	3	3	3
5	5	5	5	5	5	5	5	5	5	5	5	5	5	5	5	5	5	5	5	5	5	5	5	5	5	5	5
5	3	5	5	5	5	5	5	5	5	5	3	3	5	5	5	5	5	5	3	3	5	5	5	5	5	5	5
4	5	5	5	5	5	5	5	5	5	5	5	5	5	5	5	5	5	5	5	5	5	1	5	5	3	4	5
5	3	5	5	5	5	5	5	5	5	5	5	5	5	5	5	1	4	5	3	5	3	5	5	5	5	5	5
5	5	5	5	5	5	5	5	4	5	5	5	5	5	5	5	5	5	5	5	5	5	5	5	5	5	5	5
4	4	5	4	5	5	5	5	5	5	5	5	5	5	5	5	5	5	5	1	4	4	4	5	5	5	5	5
5	5	5	5	5	5	5	5	5	5	5	5	5	5	5	5	5	5	5	5	5	5	5	5	5	3	3	3
5	5	5	5	5	5	5	5	5	5	5	5	5	5	5	5	5	5	5	3	5	5	5	5	5	3	2	2
5	5	5	5	5	5	5	5	5	5	5	5	3	5	5	5	5	5	5	3	5	5	5	5	5	5	5	5
5	5	5	4	5	5	5	5	5	5	5	5	5	5	5	5	5	5	5	5	5	5	5	5	5	5	5	5
5	5	5	5	5	5	4	4	2	5	5	3	3	5	5	5	2	5	3	5	5	5	4	2	5	5	5	2
5	5	5	5	5	5	5	5	4	5	5	5	3	3	2	5	5	5	3	2	2	5	5	2	3	3	3	3
5	5	5	5	5	5	5	5	5	5	5	5	5	5	5	5	5	5	5	5	5	5	5	5	5	5	5	5
3	3	5	3	5	5	5	5	3	5	5	5	3	5	5	5	4	3	5	5	5	5	5	5	5	5	5	5
5	5	5	5	5	5	5	5	5	5	5	5	3	5	5	5	5	4	5	2	5	5	5	5	5	5	5	5
5	5	5	5	5	5	5	5	2	5	5	5	5	5	5	5	3	4	5	5	3	5	5	5	5	5	5	5
5	5	3	3	4	4	4	4	4	4	5	3	3	5	5	5	4	5	5	4	3	3	3	3	5	3	3	3
5	4	5	5	5	5	5	5	1	5	5	5	5	5	5	5	5	5	5	5	5	5	5	5	5	5	5	5
4	2	5	5	5	4	4	4	4	4	4	1	3	2	4	4	4	1	5	5	4	4	5	4	4	3	4	3
4	5	5	3	5	5	5	5	5	5	5	3	5	5	5	5	5	5	5	5	5	5	5	4	3	5	5	5
5	5	5	5	5	5	5	5	5	5	5	3	5	5	5	5	5	5	5	3	5	5	5	5	5	5	5	3
5	5	5	5	5	5	5	5	5	5	5	5	5	5	5	5	5	5	5	5	5	5	5	5	5	5	5	5
5	5	5	5	5	5	5	5	5	5	5	5	5	5	5	5	5	4	5	5	5	5	5	5	5	5	5	5
5	5	5	5	5	5	5	5	4	5	5	5	5	5	5	5	5	5	5	5	5	5	5	5	5	5	5	5
5	5	5	5	5	5	5	5	5	5	5	1	3	5	5	5	5	5	5	3	3	5	5	3	5	5	5	5
5	5	5	5	5	5	5	5	4	5	5	5	5	5	5	5	4	5	5	5	5	5	5	5	4	5	5	5
5	5	5	5	5	5	5	5	5	5	5	5	5	5	5	5	5	5	5	5	5	5	5	5	5	5	5	5
5	5	5	5	5	5	5	5	5	5	5	5	5	5	5	5	5	1	5	3	3	5	5	3	5	3	5	5
5	5	5	5	5	5	5	5	5	5	5	5	5	5	5	5	5	5	5	5	5	5	5	5	5	5	5	5
4	4	4	5	5	4	5	5	5	5	5	5	5	5	5	5	5	5	5	5	5	5	5	5	5	5	5	5
3	5	4	3	5	2	5	5	3	5	5	5	5	5	5	5	3	3	5	2	5	5	5	5	5	5	5	5
5	2	2	2	2	2	2	2	2	2	2	2	2	2	2	2	2	2	2	3	3	3	3	3	3	3	3	3
5	5	5	5	5	5	5	5	5	5	5	3	3	3	5	5	5	5	5	5	5	5	5	5	5	5	5	5
5	5	5	5	5	5	5	5	5	5	5	5	5	5	5	5	5	5	5	5	5	5	5	5	5	5	5	5
5	5	5	2	5	5	5	5	5	5	5	2	2	5	5	5	2	2	2	2	2	2	2	2	2	2	2	2
5	5	5	5	5	5	5	5	3	5	5	5	5	5	5	5	3	5	3	5	5	5	5	5	5	5	5	5
5	3	5	5	5	5	5	5	5	5	5	5	5	5	5	5	5	3	5	5	3	3	5	5	5	5	5	5
5	4	5	4	5	5	5	5	5	5	5	5	5	5	5	5	5	5	5	5	5	5	5	5	5	5	5	5
2	4	5	5	5	5	5	5	5	4	4	5	5	5	5	5	5	5	4	4	4	5	5	5	5	5	5	5
5	5	5	5	5	5	5	5	3	5	5	5	5	5	5	5	1	1	3	3	3	3	3	5	5	5	3	3
5	5	5	5	5	5	5	5	5	5	5	3	3	5	5	5	3	3	3	5	5	5	5	5	5	3	3	5
5	5	5	5	5	5	5	5	5	5	5	5	5	5	5	5	5	5	5	5	5	5	5	5	5	5	5	5
4	4	4	5	4	4	5	5	4	5	4	3	3	4	4	5	5	4	2	1	3	2	5	2	4	4	2	5
5	5	5	5	5	5	5	5	5	5	5	5	5	5	5	5	3	3	3	3	1	3	5	5	5	5	5	5
5	5	5	5	5	5	5	5	5	5	5	5	5	5	5	5	5	5	5	5	5	5	5	5	5	5	5	5
1	1	1	1	1	1	1	1	1	1	1	5	3	1	5	1	2	2	2	4	3	3	4	1	1	1	1	1
5	5	5	5	5	5	5	5	5	5	5	5	3	5	5	5	5	5	5	5	5	5	5	5	5	5	5	5
5	5	5	5	5	5	5	5	5	5	5	5	5	5	5	5	5	5	5	5	5	5	5	5	5	5	5	5
5	5	5	5	5	5	5	5	5	5	5	5	4	5	5	5	5	5	5	5	5	5	5	5	5	5	5	5
5	3	4	1	5	5	5	4	3	4	4	3	3	5	4	4	4	1	5	5	4	4	4	4	4	4	4	2
5	5	5	5	5	5	5	5	5	5	5	5	5	5	5	5	5	5	5	5	5	5	5	5	5	5	5	5
4	3	5	4	5	5	1	5	1	4	4	5	5	5	4	5	1	1	5	4	1	4	5	2	1	1	1	1
5	5	5	5	5	5	5	5	5	5	5	5	5	5	5	5	5	5	5	5	5	5	5	5	5	5	5	5
4	4	4	4	4	4	4	4	3	5	5	4	3	4	5	5	3	3	3	4	4	4	4	4	4	4	4	4
5	5	5	5	5	5	5	5	2	5	5	3	5	5	5	5	5	5	5	5	5	5	5	5	5	5	5	5
5	5	5	5	5	5	5	5	2	5	5	3	2	5	2	5	5	1	2	5	5	5	5	2	5	5	5	5
4	4	4	4	4	4	4	4	4	4	4	4	4	4	4	4	4	4	4	4	4	4	4	4	4	4	4	4
3	2	5	3	2	4	3	4	5	5	2	5	1	5	5	1	5	5	5	5	5	5	5	5	5	5	5	5
5	3	5	4	5	5	5	5	5	5	5	3	4	5	5	5	4	4	3	3	5	5	5	5	5	5	5	4
4	3	4	4	4	4	4	4	4	4	4	2	3	4	4	4	3	3	4	3	3	3	3	3	3	3	2	3
5	5	4	5	5	5	5	5	1	5	5	4	5	5	5	5	5	5	5	5	5	5	5	5	5	5	5	5
5	5	5	5	5	5	5	5	5	5	5	5	5	5	5	5	5	5	5	5	5	5	5	5	5	5	5	5
4	4	4	4	4	4	4	4	3	5	2	3	3	3	5	4	4	4	5	4	4	4	4	4	4	4	4	4
5	5	5	1	5	5	5	5	3	5	4	4	3	4	4	4	3	3	3	3	3	3	3	3	3	3	3	3
5	5	5	5	5	5	5	5	5	5	5	5	3	5	5	5	5	5	5	5	5	5	5	5	5	5	5	5
5	5	5	5	5	5	5	5	5	5	5	5	5	5	5	5	5	5	5	5	5	5	5	5	5	5	5	5
5	5	5	5	5	5	5	5	5	5	5	5	5	5	5	5	5	5	5	5	5	5	5	5	5	5	5	5
5	5	5	5	5	5	5	5	5	5	5	5	5	5	5	5	5	5	5	5	5	5	5	5	5	5	5	5
5	5	5	5	5	5	1	5	5	5	5	5	5	5	5	5	5	5	5	5	2	5	5	5	5	5	5	5
5	5	5	5	5	5	5	5	5	5	5	5	5	5	5	5	5	5	5	5	5	5	5	5	5	5	5	5
4	5	5	5	5	4	5	5	4	5	5	2	3	5	5	5	5	2	2	5	5	5	5	5	5	5	5	5
5	5	5	5	5	5	5	5	1	5	5	5	2	1	5	5	5	3	4	4	3	4	5	4	4	4	2	5
5	5	5	5	5	5	5	5	5	5	2	2	2	5	5	5	5	4	5	2	4	2	5	5	5	5	5	5
5	5	5	5	5	5	5	5	5	5	5	5	5	5	5	5	5	5	5	5	5	5	5	5	5	5	5	5
5	5	5	5	5	5	5	5	5	5	5	5	5	5	5	5	5	5	5	5	5	5	5	5	5	5	5	5
5	5	5	5	5	5	5	5	5	5	5	5	5	5	5	5	5	5	5	5	5	5	5	5	5	5	5	5
5	5	5	5	5	5	5	5	5	5	5	5	5	5	5	5	5	5	5	5	5	5	5	5	5	5	5	5
5	5	5	5	5	5	5	5	5	5	5	5	5	5	5	5	5	5	5	5	5	5	5	5	5	5	5	5
5	5	5	5	5	5	5	5	5	5	5	5	5	5	5	5	5	5	5	5	5	5	5	5	5	5	5	5
4	4	4	4	5	4	4	5	4	5	4	5	4	5	5	5	5	3	5	5	5	5	5	4	5	4	4	5
5	5	5	5	5	5	5	5	2	5	5	5	5	5	5	5	5	5	5	5	5	5	5	5	5	5	5	5
5	5	4	4	5	5	4	5	5	5	5	5	5	5	5	5	2	3	3	2	2	2	5	3	3	4	4	2
5	5	4	5	5	4	5	5	5	5	5	5	5	5	5	4	5	5	5	5	4	5	5	5	4	5	5	5
5	5	5	5	5	5	5	5	4	5	5	5	5	5	5	5	5	5	5	5	5	5	5	5	5	5	5	5
5	5	5	5	5	5	5	5	5	5	5	3	3	5	5	5	5	5	5	2	5	5	5	5	5	5	2	5
5	5	5	5	5	5	5	5	5	5	5	5	5	5	5	5	5	5	5	5	5	5	5	5	5	5	5	5
2	5	2	4	5	2	2	5	4	4	2	4	4	2	4	4	4	4	4	4	4	4	5	4	4	4	4	4
5	5	5	2	5	5	5	5	5	5	5	5	5	5	5	5	5	5	5	5	5	5	5	5	5	5	5	5
5	5	5	4	5	5	4	5	5	5	5	4	5	5	5	5	5	4	5	5	5	5	5	5	5	5	5	5
5	5	5	5	5	5	5	5	5	5	5	5	5	5	5	5	5	5	4	3	3	3	3	5	5	3	3	3
4	5	5	3	5	5	4	4	4	4	5	4	4	4	5	5	5	5	5	5	5	5	5	5	5	5	5	5
5	5	5	5	5	5	5	5	5	5	5	5	5	5	5	5	5	5	5	5	5	5	5	5	5	5	5	5
5	5	5	3	5	5	5	5	5	5	5	5	5	5	5	5	5	3	3	5	5	5	5	5	5	5	5	5
4	5	5	3	5	5	5	5	5	5	5	3	3	5	5	5	5	5	5	5	5	5	5	5	5	5	5	3
5	5	5	5	5	5	5	5	5	5	5	5	5	5	5	5	5	3	5	5	5	5	5	5	5	5	5	5
5	5	5	5	5	5	5	5	5	5	5	5	5	5	5	5	5	5	5	5	5	5	5	5	5	5	5	5
5	5	5	3	5	5	5	5	5	5	2	5	5	5	5	5	5	5	5	5	5	5	5	5	5	5	5	5
5	5	5	5	5	5	4	5	5	5	5	5	5	5	5	5	1	1	5	5	3	5	5	5	5	5	5	5
2	2	5	4	5	2	5	5	4	5	5	4	4	5	5	5	5	5	5	5	5	4	5	5	5	4	5	5
4	5	5	5	5	5	5	5	5	5	5	5	5	5	5	5	5	5	5	3	4	5	5	5	5	5	5	3
5	5	5	5	5	5	5	5	5	5	5	5	5	5	5	5	1	3	3	5	5	5	5	5	5	5	5	5
5	5	5	5	5	5	5	5	5	5	5	5	5	5	5	5	5	5	5	5	5	5	5	5	5	5	5	5
4	3	4	4	5	5	5	5	5	5	5	5	3	3	5	5	5	5	3	4	3	5	5	3	5	5	3	3
5	5	4	4	5	5	4	5	4	5	5	5	5	5	5	5	5	4	3	5	3	5	5	4	5	5	5	5
5	5	5	5	5	5	5	5	5	5	5	5	5	5	5	5	5	5	5	5	5	5	5	5	5	5	5	5
5	4	5	4	5	5	5	5	5	5	5	5	5	5	5	5	3	3	5	5	2	3	5	3	5	5	5	5
5	5	5	5	5	5	5	5	5	5	5	3	3	3	5	5	5	3	3	3	5	5	5	3	3	5	5	3
5	5	5	5	5	5	5	5	2	5	5	5	5	5	5	5	1	1	3	5	5	5	5	5	5	5	5	5
5	5	5	5	5	5	5	5	5	5	5	5	5	5	5	5	5	5	5	5	5	5	5	5	5	5	5	5
4	4	4	4	4	4	4	4	4	4	4	4	4	4	4	4	4	4	4	4	4	4	4	4	4	4	4	4
5	3	5	5	5	5	5	5	5	5	5	3	3	5	5	5	3	5	3	5	5	5	3	5	5	5	5	5
5	5	5	5	5	5	5	5	5	5	5	5	5	5	5	5	3	3	3	5	5	5	5	5	5	5	5	5
5	5	5	5	5	5	5	5	2	5	5	5	5	5	5	5	5	1	5	5	5	5	5	5	5	5	5	5
5	5	2	3	5	5	5	5	5	5	5	3	5	5	5	5	5	4	5	5	5	5	5	3	3	3	3	5
5	5	5	1	5	5	5	5	2	5	2	1	5	5	5	5	1	5	5	5	5	5	5	3	3	5	5	3
5	5	5	5	5	5	5	5	4	5	5	5	3	5	5	5	5	5	5	5	5	5	5	5	5	5	5	5
5	5	2	2	4	2	4	4	4	2	2	3	5	5	5	4	5	5	5	5	5	5	4	5	2	5	4	5
5	5	5	1	5	5	5	5	2	5	2	3	3	5	5	5	4	3	5	4	5	5	5	2	5	3	5	3
5	5	5	5	5	5	5	5	5	5	5	5	5	5	5	5	5	5	5	5	5	5	5	3	5	5	5	5
5	5	5	5	5	5	5	5	3	5	5	3	5	5	5	5	5	4	5	5	5	5	5	5	5	5	5	5
4	4	4	4	4	4	5	5	5	4	3	4	4	4	4	4	4	4	3	3	3	3	3	1	3	3	3	3
5	5	5	5	5	5	5	5	5	5	5	5	5	5	5	5	5	5	5	5	5	5	5	5	5	5	5	5
5	5	5	5	5	5	5	5	5	5	4	5	4	4	5	5	4	5	3	5	5	5	5	5	5	5	5	5
5	5	5	5	5	5	5	5	3	5	3	3	3	3	5	5	3	5	4	5	5	5	5	5	3	3	5	3
5	3	4	5	5	5	5	5	1	5	5	5	5	5	5	5	5	5	5	5	5	5	5	3	5	5	5	5
5	5	3	4	4	4	5	4	4	5	4	3	3	5	5	5	4	5	4	4	4	4	4	3	5	4	4	3
5	5	5	5	5	5	5	5	5	5	5	5	5	5	5	5	5	5	5	5	5	5	5	5	5	5	5	5
5	2	5	5	5	2	5	5	2	5	5	2	5	5	5	5	5	5	5	5	3	5	5	5	5	3	3	3
5	3	5	5	5	5	5	4	4	5	5	3	3	5	5	5	5	1	3	4	5	3	5	3	5	5	3	3
5	5	5	5	5	5	5	5	5	5	5	5	5	5	5	5	5	5	5	5	5	5	5	5	5	5	5	5
5	5	5	5	5	5	5	5	5	5	5	5	5	5	5	5	5	5	5	5	3	5	5	5	5	5	5	5
5	5	5	5	5	5	5	5	5	5	5	4	4	5	5	5	5	5	5	4	5	5	5	5	5	5	5	5
5	5	5	5	5	5	5	5	5	5	5	5	5	5	5	5	3	4	5	3	5	3	5	5	5	5	5	5
5	4	5	3	5	5	4	5	5	4	5	5	4	3	5	5	5	3	3	5	5	5	5	5	5	5	5	5
2	3	2	5	5	4	2	5	5	2	2	2	1	5	2	2	2	5	5	2	2	5	5	5	3	5	5	5
5	5	5	5	5	5	2	5	2	5	5	5	2	5	5	5	2	1	5	5	2	5	5	5	1	2	2	2
5	5	5	5	5	5	5	5	5	5	5	5	5	5	5	5	5	5	5	5	5	5	5	5	5	5	5	5
5	5	5	5	5	5	5	5	5	5	5	5	5	5	5	5	5	5	5	5	5	5	5	5	5	5	5	5
5	5	5	5	5	5	5	5	5	5	5	5	5	5	5	5	5	5	5	5	5	5	5	5	5	5	5	5
4	3	5	5	5	5	3	5	3	3	3	3	3	3	3	3	3	3	3	3	3	3	3	3	3	3	3	3
5	5	4	5	5	5	4	5	5	5	5	5	5	5	5	5	5	5	5	5	5	5	5	5	5	5	5	5
5	5	5	4	5	5	5	5	5	5	5	5	5	5	5	5	5	5	5	5	5	5	5	5	5	5	5	5
5	5	3	5	5	5	5	5	5	5	3	1	3	5	5	5	5	5	5	5	3	1	3	1	3	3	3	5
5	4	5	5	5	5	5	5	5	5	5	3	5	5	5	5	5	5	5	5	5	5	5	4	5	5	5	5
5	5	5	5	5	5	4	5	5	5	4	5	5	5	5	5	5	5	5	5	5	5	5	5	5	5	5	5
5	5	5	5	5	5	5	5	5	5	5	5	5	5	5	5	5	5	5	5	5	5	5	5	5	5	5	5
5	3	5	5	5	5	5	5	4	5	5	1	3	5	5	5	5	5	5	5	2	5	5	5	4	4	4	5
4	4	4	4	4	4	5	5	5	4	4	4	5	4	5	5	5	4	3	5	5	5	4	4	4	4	4	4
2	5	5	5	5	5	5	5	5	5	5	5	5	5	5	5	5	5	5	3	3	3	5	3	3	5	5	5
5	5	5	5	5	4	5	5	5	5	5	4	5	5	5	5	5	3	5	2	5	5	5	5	5	5	5	2
5	5	5	5	5	4	4	5	5	5	4	3	5	5	5	5	5	5	5	5	5	5	5	5	5	5	5	5
3	3	2	1	3	4	2	2	1	1	5	5	5	5	5	5	1	3	3	1	1	2	3	1	1	1	1	1
5	2	5	5	5	5	2	5	1	5	4	4	5	5	5	5	5	5	5	5	5	5	5	2	3	5	5	5
2	5	3	5	2	2	5	5	5	5	5	1	3	5	5	5	5	5	3	3	3	3	5	1	5	5	5	5
1	5	5	5	2	5	2	5	5	5	2	1	1	5	2	5	5	5	5	3	1	5	5	3	5	5	5	5
4	5	5	5	5	5	5	5	5	5	5	5	5	5	5	5	5	5	5	5	5	5	5	5	5	5	5	5
5	4	4	2	5	2	2	5	3	5	5	5	5	5	5	5	5	3	5	5	5	5	5	5	3	5	5	5
5	5	5	5	5	5	5	5	4	5	5	5	5	5	5	5	5	5	5	5	5	5	5	5	5	5	5	5
5	5	5	5	5	4	5	5	1	2	4	5	3	2	4	5	2	2	4	5	4	2	4	2	4	2	2	4
5	5	5	5	5	5	5	5	5	5	5	5	5	5	5	5	5	5	5	5	5	5	5	5	5	5	5	5
5	5	5	5	5	5	5	5	5	5	5	5	4	5	5	5	5	4	5	5	4	5	5	4	5	5	5	5
5	5	5	5	5	5	5	5	5	5	5	5	5	5	5	5	5	5	5	5	5	5	5	5	5	5	5	5
5	5	5	5	5	5	5	5	5	5	5	5	5	5	5	5	5	5	5	5	5	5	5	5	5	5	5	5
5	5	5	5	5	5	5	5	5	5	5	5	5	5	5	5	5	5	5	5	3	3	3	3	3	5	5	5
5	5	5	5	5	5	5	5	2	5	5	5	5	5	5	5	5	5	5	5	5	5	5	5	5	5	5	5
5	5	5	5	5	5	5	5	5	5	5	5	5	5	5	5	5	5	5	5	5	5	5	5	5	5	5	5
5	5	5	5	5	5	5	5	5	5	5	5	5	5	5	5	2	2	3	5	5	5	5	3	5	5	3	5
5	5	5	5	5	5	5	5	5	5	5	5	5	5	5	5	5	5	5	5	5	5	5	5	5	5	5	5
5	5	5	5	5	5	5	5	5	5	5	5	5	5	5	5	5	5	5	5	3	5	5	5	5	5	5	5
2	5	5	5	5	5	5	5	5	5	5	5	2	5	5	5	5	5	5	5	5	5	5	5	5	5	5	5
5	5	5	5	5	5	5	5	5	5	5	5	5	5	5	5	5	5	5	5	5	5	5	5	5	5	5	5
5	5	5	5	5	5	5	5	5	5	5	5	3	5	5	5	3	3	5	3	5	4	4	1	5	3	4	3
5	5	5	5	5	5	5	5	5	5	5	5	5	5	5	5	5	5	5	5	5	5	5	5	5	5	5	5
4	2	5	3	5	5	5	5	3	3	5	2	5	5	3	5	3	2	3	2	4	4	4	2	3	3	4	3
2	2	2	2	2	2	2	2	2	2	2	2	2	2	2	2	2	2	2	2	2	2	2	2	2	2	2	2
5	5	5	2	2	5	5	5	5	5	5	5	5	5	5	5	5	5	5	5	5	5	5	5	5	5	5	5
5	3	5	5	5	5	5	5	1	5	5	3	3	5	5	5	3	5	3	3	5	5	5	3	5	3	5	3
5	5	5	5	5	5	5	5	5	5	5	5	3	5	5	5	5	5	5	3	3	5	5	3	5	5	5	5
5	5	5	5	5	5	5	5	5	3	5	3	3	3	5	5	5	3	3	5	5	5	5	5	5	5	5	3
4	5	4	4	5	5	5	5	5	5	5	3	4	5	5	4	4	5	4	4	4	4	4	3	3	3	4	3
5	5	5	2	5	4	5	5	4	5	5	5	5	5	5	5	1	3	5	5	5	5	5	5	5	5	5	5
5	5	5	5	5	5	5	5	5	5	5	5	5	5	5	5	5	5	5	5	5	5	5	5	5	5	5	5
5	5	5	5	5	5	5	5	4	5	5	5	5	5	5	5	3	3	3	5	5	3	5	5	5	5	5	5
5	5	5	5	5	5	5	5	5	5	5	5	5	5	5	5	5	5	5	5	5	5	5	5	5	5	5	5
5	5	5	5	5	5	5	5	5	5	4	4	5	5	5	3	5	3	5	5	5	5	5	5	3	3	5	5
5	5	5	5	5	5	5	5	1	5	5	3	5	5	5	5	5	5	5	5	5	1	5	5	5	5	5	5
4	5	4	4	4	4	4	4	4	4	4	4	4	4	5	4	4	4	4	5	4	4	4	4	4	4	4	4
5	5	5	5	5	4	5	5	3	5	5	5	5	3	5	5	3	3	3	5	3	5	5	3	5	5	5	3
5	5	5	5	5	5	5	5	5	5	5	5	5	5	5	5	5	5	5	5	5	5	5	5	5	5	5	5
5	2	5	5	5	5	5	5	5	5	5	5	5	5	5	5	5	5	5	5	5	5	5	5	5	5	5	5
4	4	5	3	5	5	5	5	5	5	5	5	5	5	5	5	5	5	5	5	5	5	5	5	5	5	5	5
5	5	5	5	5	5	5	5	4	5	5	5	5	5	5	5	5	5	5	5	5	5	5	5	5	5	5	5
5	5	5	5	5	5	5	5	5	5	5	5	5	5	5	5	5	5	5	5	5	5	5	5	5	4	5	5
4	4	4	4	4	4	4	5	4	5	5	3	5	5	4	5	4	4	5	4	4	4	4	5	4	5	5	5
5	5	5	5	5	5	5	5	5	5	5	5	5	5	5	5	5	5	5	5	5	5	5	5	5	5	5	5
5	5	5	5	5	5	5	5	5	5	5	5	5	5	5	5	5	2	2	2	2	2	2	2	2	2	2	2
5	5	5	5	5	5	5	5	5	5	4	5	5	5	5	5	5	5	5	5	5	5	5	5	5	5	5	5
5	5	5	5	5	5	5	5	1	5	3	5	3	5	4	4	3	5	5	3	3	3	5	5	5	5	5	3
5	5	5	5	5	5	5	5	1	5	5	5	5	5	4	5	5	5	3	5	5	5	5	3	5	5	5	5
5	5	5	5	5	5	5	4	5	5	5	5	5	5	5	5	5	5	5	3	3	3	5	5	5	5	5	5
5	5	5	5	5	5	5	5	5	5	5	5	5	5	5	5	5	5	5	5	5	5	5	5	5	5	5	5
1	1	1	5	1	1	2	1	2	1	2	3	1	2	2	2	2	3	5	5	5	5	5	3	2	5	2	3
2	5	5	5	5	5	5	5	5	5	5	5	5	5	5	5	5	3	5	5	5	5	5	5	5	5	5	5
3	3	3	3	2	2	2	2	2	2	3	2	2	2	2	2	2	2	2	2	1	2	2	3	3	2	2	2
5	5	5	5	5	5	5	5	5	5	5	5	5	5	5	5	5	3	5	5	5	5	5	5	5	5	5	5
5	1	5	5	5	5	5	5	5	5	5	3	3	5	5	3	5	4	5	3	3	3	4	5	3	3	5	5
2	2	5	3	5	5	5	5	2	5	5	3	3	5	5	5	5	4	4	2	5	4	4	4	5	4	4	3
5	5	5	5	5	5	5	5	5	5	5	5	5	5	5	5	5	5	5	5	5	5	5	5	5	5	5	5
2	3	5	5	5	4	5	5	5	4	4	5	5	3	3	3	5	5	5	5	3	4	5	5	5	3	3	3
5	5	5	5	5	5	5	5	5	5	5	5	5	5	5	5	5	1	5	5	3	3	3	3	3	5	3	3
5	5	5	5	5	5	5	5	5	5	5	5	5	5	5	5	5	5	5	5	5	5	5	5	5	5	5	5
5	5	5	5	5	5	5	5	5	5	5	5	5	5	5	5	5	5	5	3	3	3	5	3	5	5	3	3
4	5	5	5	5	4	5	5	5	5	5	3	3	5	5	5	5	5	5	5	3	3	5	3	5	5	5	3
4	5	5	4	5	4	4	5	4	5	4	5	4	5	5	5	4	4	4	5	3	4	5	3	5	4	4	5
5	5	5	1	5	5	5	5	5	5	5	5	5	5	5	5	5	5	5	5	5	5	5	5	5	5	5	5
5	4	5	4	5	5	5	5	3	5	5	5	5	5	5	5	5	3	5	3	2	3	3	5	3	3	3	3
5	5	5	5	5	5	5	5	5	5	5	1	5	5	5	5	5	5	5	3	5	5	5	5	5	5	5	5
5	5	5	5	5	5	5	5	5	5	5	5	5	5	5	5	5	5	5	5	5	5	5	5	5	5	5	5
4	5	5	5	5	5	5	5	5	5	5	5	3	5	5	5	1	2	3	5	5	5	5	5	5	5	5	3
5	2	5	5	5	5	5	5	5	5	5	5	5	5	5	5	5	5	5	5	5	5	5	5	5	5	5	5
5	5	5	5	5	5	5	5	5	5	5	5	5	5	5	5	3	2	5	3	5	5	5	3	5	5	3	5
5	5	5	5	5	5	5	5	5	5	5	5	3	3	5	3	5	3	3	1	3	3	3	3	3	1	3	3
5	5	5	5	5	2	5	5	4	5	2	4	3	5	5	5	5	5	5	5	5	5	5	5	5	5	5	5
5	5	5	5	5	5	5	5	5	5	5	5	5	5	5	5	5	5	5	5	3	5	5	5	5	5	3	3
5	5	5	5	5	5	4	5	3	5	5	3	3	5	5	5	3	3	3	3	5	5	5	5	5	5	5	5
2	3	5	5	4	5	3	5	5	3	5	5	5	5	3	3	2	4	3	3	1	3	2	4	3	2	3	3
4	4	2	4	4	4	4	5	2	5	2	3	3	2	4	4	4	2	3	3	1	3	2	3	3	2	2	2
5	5	5	1	5	5	5	5	5	5	5	3	5	5	5	5	5	3	3	5	5	5	5	5	5	5	5	5
5	5	5	5	5	5	5	5	5	5	5	5	5	5	5	5	5	5	5	5	5	5	5	5	5	5	5	5
5	5	5	5	5	5	5	5	5	5	5	5	5	5	5	5	1	5	5	5	5	5	5	5	5	5	5	5
5	5	5	5	5	5	5	5	5	5	5	3	5	5	2	5	5	4	3	3	2	3	3	2	2	5	5	3
4	4	4	4	4	4	4	4	4	5	4	5	5	5	4	5	4	5	5	5	5	5	5	5	5	5	5	5
5	5	5	5	5	5	5	5	5	5	5	5	5	5	5	5	5	5	5	5	5	5	5	5	5	5	5	5
5	5	5	5	5	5	5	5	5	5	5	5	3	5	4	5	4	5	5	5	4	4	4	5	5	5	4	5
4	4	3	4	4	4	5	5	5	5	5	2	5	4	4	5	4	4	4	5	4	5	5	4	4	5	5	5
5	5	5	5	5	5	5	5	5	5	5	5	5	5	5	5	5	5	5	5	5	5	5	5	5	5	5	5
4	5	5	5	5	5	5	5	5	5	5	5	5	5	5	5	5	5	5	5	5	5	5	5	5	5	5	5
5	5	5	5	5	5	5	5	5	5	5	5	1	5	5	5	5	5	5	3	3	3	5	3	5	5	5	3
5	5	5	5	5	5	5	5	5	5	5	3	3	5	5	5	5	5	5	5	3	5	5	5	5	5	5	3
4	5	2	4	5	2	5	5	5	5	5	3	5	5	5	5	5	5	5	5	5	5	5	5	5	5	5	5
5	3	5	3	5	5	5	5	5	5	5	3	3	3	5	5	5	5	3	3	5	5	5	5	5	5	5	5
5	3	5	5	5	5	5	5	5	5	5	5	5	5	5	5	5	5	5	5	5	5	5	5	5	5	5	5
5	5	5	5	5	5	4	5	4	5	2	4	3	5	4	4	4	4	4	5	4	4	4	4	5	5	5	5
5	5	5	5	5	5	5	5	5	5	4	5	5	5	5	5	1	1	5	5	5	5	5	5	5	5	5	5
5	5	5	5	5	5	5	5	5	5	5	3	5	5	5	5	5	5	5	5	5	5	5	5	5	5	5	5
5	5	5	5	5	5	5	5	5	5	5	5	5	5	5	5	5	5	5	5	5	5	5	5	5	5	5	5
5	5	5	5	5	5	5	5	5	5	5	5	5	5	5	5	5	3	5	5	5	5	5	5	5	5	5	5
5	5	5	5	5	5	5	5	5	5	5	5	5	5	5	5	5	5	5	5	5	5	5	5	5	5	5	5
2	4	4	3	4	5	4	4	3	3	4	3	3	3	3	3	3	3	3	3	3	3	3	3	3	3	3	3
5	5	5	5	5	5	5	5	5	5	5	5	5	5	5	5	4	4	4	4	4	5	5	4	4	5	5	5
4	5	5	5	5	5	5	5	5	4	4	5	5	5	5	5	4	4	4	4	4	4	4	4	4	4	4	4
2	2	2	5	5	2	2	2	2	2	2	2	2	2	2	5	1	1	2	2	2	2	2	2	2	2	2	2
5	5	5	5	5	5	5	5	5	5	5	3	3	5	5	5	5	3	3	5	5	5	5	5	5	5	5	3
5	5	5	5	5	5	5	5	5	5	5	5	5	5	5	5	5	5	5	5	5	5	5	5	5	5	5	5
5	5	5	5	5	5	5	5	5	5	5	5	5	5	5	5	5	5	5	5	5	5	5	5	5	5	5	5
5	5	5	5	5	5	5	5	5	5	5	3	5	5	5	5	5	5	5	5	5	5	5	5	5	5	5	5
5	5	5	5	5	5	5	5	5	5	5	3	3	5	5	5	5	5	5	5	5	5	5	5	5	5	5	5
4	4	4	4	4	4	4	4	4	4	4	4	4	4	4	4	4	4	4	5	5	4	5	4	4	4	4	4
5	5	5	5	5	5	5	5	5	5	5	2	2	2	5	5	2	2	2	2	2	2	2	2	5	2	2	2
5	5	4	3	5	5	5	5	5	5	5	5	5	5	5	5	5	5	5	5	5	5	5	5	5	5	5	5
5	5	5	5	5	5	5	5	5	5	5	5	5	5	5	5	1	1	5	5	5	5	5	2	5	5	5	5
5	5	5	5	5	4	4	4	5	4	4	3	3	5	5	4	5	4	3	4	5	5	5	1	4	5	5	5
2	2	2	2	2	2	2	2	2	2	2	2	2	5	2	5	2	2	2	2	2	2	2	2	5	2	5	2
5	5	5	5	5	5	5	5	5	5	5	5	5	5	5	5	5	5	5	5	5	5	2	5	5	5	5	5
5	5	2	2	2	2	2	2	2	2	2	2	2	2	5	2	2	3	2	2	2	2	2	2	2	2	2	5
5	5	5	5	5	5	5	5	5	5	5	5	3	3	5	5	5	5	3	3	3	5	5	3	3	3	3	3
4	5	4	5	5	4	5	5	5	4	4	4	4	5	5	4	4	4	4	4	4	4	4	4	4	4	3	5
5	5	5	5	5	5	5	5	5	5	5	5	5	5	5	5	5	5	5	5	5	5	5	5	5	5	5	5
5	5	5	5	5	5	5	5	5	5	5	5	5	5	5	5	5	5	5	5	5	5	5	5	5	5	5	5
5	5	5	4	5	5	5	5	5	5	5	5	5	5	5	5	5	1	3	3	1	2	1	1	5	3	3	3
3	3	4	4	3	5	5	5	2	4	5	3	3	5	5	5	5	3	3	3	3	5	5	3	5	5	3	3
5	5	5	5	5	5	5	5	5	5	5	5	5	5	5	5	5	5	5	5	5	5	5	5	5	5	5	5
5	5	5	5	5	5	5	5	5	5	5	5	3	5	5	5	5	5	5	5	5	5	5	5	5	5	5	5
5	5	5	5	5	5	5	5	5	5	5	5	5	5	5	5	5	5	5	5	5	5	5	5	5	5	5	5
5	5	5	5	5	5	5	5	5	5	5	5	5	5	5	5	5	5	5	5	5	5	5	5	5	5	5	5
5	5	5	5	5	5	5	5	5	5	5	5	5	5	5	5	5	5	5	5	5	5	5	5	5	5	5	5
5	5	5	5	5	5	5	5	5	5	5	5	5	5	5	5	5	5	5	5	5	5	5	5	5	5	5	5
5	5	5	5	5	5	5	5	5	5	5	5	5	5	5	5	5	5	5	5	5	5	5	5	5	5	5	5
5	5	5	5	5	5	5	5	3	5	5	5	5	5	5	5	5	5	5	5	5	5	5	5	5	5	5	5
5	5	5	2	5	5	4	5	4	5	4	3	5	4	5	5	5	5	5	5	5	5	5	5	5	5	5	5
5	5	5	5	5	5	4	4	4	4	4	3	3	5	3	5	5	5	5	3	5	3	5	5	5	3	3	3
5	5	5	5	5	5	5	5	5	5	5	5	4	5	5	5	5	5	5	5	5	5	5	5	5	5	5	5
5	5	4	3	5	4	4	5	1	5	5	4	4	4	5	5	4	4	1	5	5	5	5	4	5	5	5	5
5	5	5	5	5	5	5	5	5	5	5	5	5	5	5	5	3	3	3	5	5	5	5	5	5	5	5	5
5	5	5	5	5	5	4	5	5	5	5	1	2	1	4	5	3	1	5	4	3	4	4	4	4	4	5	4
5	2	5	5	5	5	5	5	5	5	5	3	3	5	5	5	5	5	5	5	5	5	5	5	5	5	5	5
5	5	5	5	5	5	5	5	4	5	4	5	5	5	5	5	5	4	5	5	3	4	5	4	5	5	5	5
5	5	5	5	5	5	5	5	3	5	5	5	5	5	5	5	5	5	5	5	5	5	5	5	5	5	5	5
5	5	5	5	5	5	5	5	5	5	5	5	5	5	5	5	5	5	5	5	5	5	5	5	5	5	5	5
4	5	5	5	5	5	5	5	5	5	5	3	5	5	5	5	3	1	3	4	5	5	5	5	5	5	5	5
5	5	5	5	5	5	5	5	5	5	5	5	5	5	5	5	5	5	5	5	5	5	5	5	5	5	5	5
4	4	4	3	4	4	2	4	3	4	4	4	4	4	4	4	4	4	4	4	4	4	4	4	4	4	4	4
3	3	5	3	5	5	5	5	5	5	5	3	3	5	5	5	5	5	5	5	5	5	5	3	3	3	5	3
5	5	5	5	5	5	5	5	5	5	5	5	1	5	5	5	5	5	5	3	2	5	5	5	5	5	5	3
5	5	5	5	5	5	5	5	5	5	5	5	5	5	5	5	5	5	5	5	5	5	5	5	5	5	5	5
5	5	5	5	5	5	5	5	2	5	5	5	5	5	5	5	5	5	5	5	5	5	5	5	5	5	2	5
5	5	5	5	5	5	5	5	5	2	2	3	3	3	5	3	5	4	3	3	3	3	4	5	3	3	3	3
5	3	5	5	5	5	5	5	5	5	5	1	5	5	5	5	5	5	5	5	5	5	5	5	5	5	5	5
5	5	5	5	5	5	5	5	4	5	5	5	5	5	5	5	4	4	5	5	5	5	5	5	5	5	5	5
5	5	5	5	5	5	5	5	5	5	5	5	5	5	5	5	5	5	5	5	5	5	5	5	5	5	5	5
5	5	5	3	5	5	5	5	3	5	5	3	3	3	5	5	3	3	3	5	5	5	5	5	5	5	3	3
4	3	3	3	3	3	3	3	3	3	3	3	3	3	3	3	3	3	3	3	3	3	3	3	3	3	3	3
5	5	5	5	5	5	5	5	5	5	5	5	5	5	5	5	5	5	5	5	5	5	5	5	5	5	5	5
5	5	5	5	5	5	5	5	5	5	5	5	5	5	5	5	5	5	5	5	5	5	5	5	5	5	5	5
5	3	5	5	5	5	5	5	5	5	5	3	3	3	5	5	3	4	3	3	3	3	5	3	5	3	3	3
5	3	5	3	3	3	5	5	5	3	3	3	3	3	2	3	3	3	3	3	3	3	3	3	3	3	3	3
5	5	4	4	5	5	4	5	5	4	2	3	2	5	5	5	5	1	4	3	4	4	4	5	4	4	4	3
5	5	5	5	5	5	5	5	5	5	5	5	5	5	5	5	5	5	5	5	3	5	5	5	3	5	5	5
4	4	4	4	4	4	4	4	4	4	4	4	4	4	4	4	4	4	4	4	4	4	4	4	4	4	4	4
5	5	5	5	5	5	5	5	5	5	5	5	5	5	5	5	1	1	5	5	5	5	5	5	5	5	5	5
5	2	5	5	5	5	5	5	5	5	5	5	2	2	5	5	5	4	5	5	5	5	5	2	5	5	5	5
4	4	5	5	5	5	5	5	5	5	5	3	5	5	5	5	3	4	5	5	3	3	5	4	5	5	5	5
5	5	5	5	5	5	5	5	5	5	5	5	3	5	5	5	5	5	5	4	5	5	5	5	5	5	5	5
5	5	5	5	5	5	5	5	5	5	5	3	5	5	5	5	5	5	5	5	5	5	5	5	5	5	5	5
5	5	5	4	5	4	4	5	4	5	5	5	4	5	5	5	4	4	5	4	4	3	5	4	5	4	5	5
5	5	2	5	5	2	5	5	2	5	2	5	3	5	5	5	3	3	3	3	3	5	5	3	3	3	3	3
5	5	5	5	5	5	5	5	5	5	5	5	5	5	5	5	5	5	5	5	5	5	5	5	5	5	5	5
5	5	5	5	5	2	5	5	4	5	5	5	5	5	5	5	5	4	5	5	5	5	5	5	5	5	5	5
5	4	4	4	5	5	5	5	3	4	5	1	4	3	4	4	3	3	1	4	4	4	4	4	4	4	4	4
5	5	5	5	5	5	5	5	5	5	5	5	3	5	5	5	5	5	5	5	5	4	5	3	5	4	5	5
5	5	5	5	5	5	5	5	1	5	5	3	3	5	5	5	5	5	3	3	5	3	5	3	5	3	3	5
5	3	4	1	5	5	5	5	5	5	5	5	5	5	5	5	5	5	5	5	5	5	5	5	5	5	5	5
5	5	5	5	5	5	5	5	4	5	5	5	5	5	5	5	5	5	5	5	5	5	5	5	5	5	5	5
4	5	5	5	5	5	4	4	4	4	4	4	4	4	5	5	4	4	4	4	4	4	5	4	4	4	4	4
3	3	5	5	5	5	5	5	5	5	5	3	5	5	5	5	5	5	5	5	5	5	5	5	5	5	5	5
5	5	5	5	5	5	5	5	5	5	5	5	5	5	5	5	5	5	5	5	5	5	5	5	5	5	5	5
5	3	5	5	5	5	5	5	5	5	5	1	1	3	5	5	1	1	1	1	1	3	3	3	3	3	3	3
5	5	5	5	5	5	5	5	5	5	5	5	5	5	5	5	5	5	5	5	5	5	5	5	5	5	5	5
5	3	3	2	5	2	5	5	5	5	5	5	5	5	5	5	5	5	5	5	5	5	5	5	5	5	5	5
5	2	2	2	5	2	2	5	4	5	5	5	5	5	5	5	5	2	2	2	2	2	2	2	2	2	2	1
5	5	5	5	5	5	5	5	2	5	4	5	5	5	5	5	2	2	3	3	4	5	5	5	5	5	5	5
5	5	5	5	5	5	5	5	5	3	5	5	5	5	5	5	5	5	5	5	5	5	5	5	5	3	3	5
5	5	5	5	5	5	5	5	5	5	5	5	5	5	5	5	5	5	5	5	5	5	5	5	5	5	5	5
5	3	5	5	5	5	5	5	5	5	5	3	3	5	5	5	4	4	5	3	5	5	5	3	5	5	5	5
5	5	5	5	5	5	5	5	5	5	5	5	5	5	5	5	5	3	3	5	5	5	5	5	5	5	5	5
5	5	4	5	5	5	4	4	4	4	4	4	4	5	5	5	5	5	5	5	4	4	5	4	5	5	5	5
5	5	5	5	5	5	5	5	5	5	5	5	5	5	5	5	5	5	5	5	5	5	5	5	5	5	5	5
5	5	5	5	5	5	5	5	5	5	3	3	1	3	5	5	5	5	5	5	5	5	5	3	5	5	5	3
5	5	5	5	5	5	5	5	5	5	5	5	5	5	5	5	5	5	5	5	5	5	5	5	5	5	5	3
5	5	5	5	4	4	4	5	4	4	2	4	5	5	4	4	1	1	3	3	1	3	4	4	4	4	4	5
5	5	5	5	5	5	5	5	5	5	5	5	5	5	5	5	5	5	5	5	5	5	5	5	5	5	5	5
5	5	5	5	5	5	5	5	5	5	5	5	5	5	5	5	5	5	5	5	5	5	5	5	5	5	5	5
5	5	5	5	5	4	5	5	4	4	5	5	4	5	4	5	4	3	4	5	5	4	5	5	5	5	5	4
5	5	5	5	5	4	4	5	4	5	4	5	5	4	5	4	4	4	5	5	4	4	5	4	5	5	4	5
4	4	4	4	4	4	4	4	4	4	4	4	4	4	4	4	4	4	4	4	4	4	4	4	4	4	4	4
4	5	5	4	4	4	4	4	4	5	5	5	5	4	4	4	5	5	5	5	5	5	5	5	4	4	5	5
5	5	5	5	5	5	5	5	5	5	5	5	5	5	5	5	1	1	5	3	5	5	5	5	5	5	5	5
5	5	4	4	5	5	2	5	3	5	2	5	3	5	5	5	4	4	3	5	2	3	5	3	3	5	5	3
5	5	5	5	5	5	5	5	5	5	5	5	5	5	5	5	5	5	5	5	5	5	5	5	5	5	5	5
5	5	5	5	5	5	5	5	4	5	5	5	5	5	5	5	2	3	3	3	3	5	5	5	5	5	2	5
5	2	2	2	2	2	2	2	2	2	2	2	2	2	2	2	2	2	2	2	2	2	2	2	2	2	2	2
5	5	5	5	5	5	5	5	5	5	5	5	5	5	5	5	5	5	5	5	5	5	5	5	5	5	5	5
5	5	5	5	5	5	5	5	1	5	5	5	2	5	5	5	1	1	5	5	5	5	5	4	5	5	4	5
5	5	5	5	5	5	5	5	5	5	5	5	5	5	5	5	5	5	5	5	5	5	5	5	5	5	5	5
3	5	5	3	5	5	5	5	5	5	5	3	5	5	5	5	5	5	5	3	5	5	5	5	3	3	3	5
5	4	4	5	3	4	5	5	1	5	5	4	3	3	5	5	4	4	3	3	4	4	4	4	4	5	5	3
5	5	5	5	5	5	5	5	2	5	5	5	3	5	5	5	5	5	5	5	5	5	5	5	5	5	5	5
5	4	4	5	5	5	5	5	5	5	5	5	5	5	5	5	5	5	5	5	5	5	5	5	5	5	5	5
5	5	5	5	5	5	5	5	5	5	5	5	5	5	5	5	5	5	5	3	5	5	5	5	5	5	5	5
4	5	5	5	5	5	5	5	5	5	5	5	5	5	5	5	5	5	5	5	5	5	5	5	5	5	5	5
5	5	5	5	5	5	5	5	5	5	5	5	5	5	5	5	3	4	5	5	5	3	5	5	5	5	5	5
4	5	5	5	4	4	4	4	4	4	1	2	2	1	5	5	5	5	4	5	5	5	5	5	5	5	5	5
5	5	5	5	5	5	5	5	5	5	5	4	3	5	5	5	5	3	5	5	5	5	5	5	5	5	5	5
5	5	5	5	5	5	5	5	5	5	5	3	5	5	5	5	5	5	5	3	5	5	5	5	5	5	5	5
5	5	5	5	5	5	5	5	5	5	5	5	5	5	5	5	5	5	5	5	5	5	5	5	5	5	5	5
4	5	5	5	5	5	5	5	5	5	5	5	5	5	5	5	5	4	5	5	5	5	5	5	5	5	5	5
3	3	3	3	3	3	3	3	3	3	3	3	3	3	3	3	3	3	3	3	3	3	3	3	4	3	3	3
4	5	5	2	4	4	4	5	2	5	4	3	2	5	4	5	2	2	3	2	2	2	2	2	2	5	2	3
5	5	5	5	5	5	5	5	5	5	5	5	5	5	5	5	5	5	5	5	5	5	5	5	5	5	5	5
5	5	5	5	5	5	5	5	3	5	5	3	3	5	5	5	1	1	1	5	5	5	5	5	5	5	5	5
5	5	5	5	5	5	5	5	5	5	5	5	5	5	5	5	5	3	5	5	5	5	5	5	5	5	5	5
5	5	5	5	5	5	5	5	5	5	5	5	5	5	5	5	5	5	5	5	5	5	4	4	5	5	4	5
5	5	5	5	5	5	5	5	5	5	5	5	5	5	5	5	5	5	5	5	5	5	5	5	5	5	5	5
2	4	2	4	2	5	5	5	5	5	2	5	5	2	5	5	5	5	5	5	2	5	5	5	5	2	5	5
5	5	5	5	5	5	5	5	5	5	5	5	5	5	5	5	5	5	5	5	5	5	5	5	5	5	5	5
5	5	5	5	5	5	5	5	5	5	5	5	5	5	5	5	5	3	5	5	5	5	5	5	5	5	5	5
5	5	5	5	5	5	5	5	5	5	5	5	5	5	5	5	5	5	5	5	5	5	5	5	5	5	5	5
3	3	3	4	3	5	5	5	5	5	4	3	3	5	5	5	3	4	1	3	3	3	3	1	5	3	3	3
5	5	5	5	5	2	5	5	5	5	5	5	5	5	5	5	5	5	5	5	5	5	5	5	5	5	5	5
5	5	5	5	5	5	5	5	1	5	5	3	3	5	5	5	3	3	3	3	3	3	5	3	3	5	5	5
5	5	5	5	5	5	5	5	3	5	2	5	3	5	5	5	5	5	5	5	5	5	5	5	5	5	5	5
5	5	5	5	5	5	5	5	5	5	5	5	5	5	5	5	5	5	5	5	5	5	5	5	5	5	5	5
5	5	5	5	5	5	5	5	5	5	5	5	5	5	5	5	5	5	5	5	5	5	5	5	5	5	5	5
5	5	5	5	5	5	5	5	1	5	5	5	1	5	5	5	5	3	3	5	5	5	5	5	5	5	5	5
5	5	5	5	5	5	5	5	5	5	5	5	5	5	5	5	5	5	5	5	5	5	5	5	5	5	5	5
5	5	5	5	5	5	5	5	5	5	5	5	5	5	5	5	5	5	5	5	5	5	5	5	5	5	5	5
5	5	5	3	5	5	5	5	3	5	5	3	3	3	5	5	3	5	3	5	3	5	3	3	3	3	3	3
5	4	5	2	4	4	2	5	4	4	2	3	5	5	5	5	4	5	5	5	5	5	5	5	5	5	5	2
3	5	5	5	5	5	5	5	5	5	5	5	5	5	5	5	5	5	5	5	5	5	5	5	5	5	5	5
4	5	5	5	5	5	5	5	5	5	5	5	5	5	5	5	5	5	5	5	5	5	5	5	5	5	5	5
4	5	5	4	4	4	4	4	4	4	4	3	4	3	4	4	4	3	3	3	3	3	3	3	3	3	3	3
5	3	4	5	5	5	5	5	5	5	5	5	5	5	5	5	5	5	5	5	5	5	5	5	5	5	5	5
5	5	5	5	5	5	5	5	5	5	5	5	5	5	5	5	5	5	5	5	5	5	5	5	5	5	5	5
5	5	5	2	5	5	5	5	5	5	5	3	5	5	5	5	5	4	5	5	5	5	5	5	5	5	5	5
5	5	5	5	5	5	5	5	3	5	5	5	5	5	5	5	5	5	5	5	5	5	5	5	5	5	5	5
2	3	5	5	5	5	5	5	2	5	5	5	3	5	5	4	4	1	5	3	5	5	5	5	5	5	5	5
5	5	5	5	5	5	2	5	5	5	5	4	5	5	4	5	5	5	5	5	2	3	5	5	5	5	5	3
4	4	5	4	4	4	5	5	4	3	4	3	3	3	4	5	4	4	3	3	3	3	3	3	5	4	4	1
2	3	3	3	3	2	4	5	2	5	5	5	5	5	5	5	5	5	5	5	5	5	5	5	5	5	5	5
5	5	5	5	5	5	5	5	5	5	5	5	5	5	5	5	5	3	5	5	5	5	5	5	5	5	5	5
5	5	5	5	5	5	5	5	5	5	5	5	5	5	5	5	5	5	5	5	5	5	5	5	5	3	5	3
5	4	5	5	5	5	5	5	5	5	5	5	5	5	5	5	5	5	5	5	5	5	5	5	5	5	5	5
5	5	5	5	5	5	5	5	5	5	5	5	5	5	5	5	5	5	5	5	5	5	5	5	5	5	1	1
5	5	5	5	5	5	5	5	5	5	5	5	5	5	5	5	4	4	5	5	5	5	5	5	5	5	5	5
5	5	5	5	5	5	5	5	1	5	5	5	5	5	5	5	2	5	5	3	3	5	5	5	5	5	5	5
5	5	5	5	5	5	5	5	4	5	5	5	5	5	5	5	5	5	5	5	5	5	5	5	5	5	5	5
5	5	5	5	5	5	4	4	4	5	5	3	3	5	5	4	1	5	3	3	3	5	5	5	5	5	5	5
5	5	5	5	5	5	5	5	5	5	5	5	5	5	5	5	5	5	5	5	5	5	5	5	5	5	5	5
2	5	5	5	5	5	5	5	5	5	5	3	3	5	5	5	5	4	5	5	5	5	5	5	5	5	5	5
4	5	5	3	5	5	5	5	5	5	5	3	3	5	5	3	3	5	3	3	3	5	5	3	3	3	3	3
5	5	5	5	5	5	5	5	5	5	5	5	5	5	5	5	5	5	5	5	1	5	5	5	5	5	5	5
5	5	5	5	5	5	5	5	5	5	5	5	5	5	5	5	5	1	1	3	5	4	4	5	5	5	5	3
5	5	5	5	5	5	5	5	5	4	4	1	3	5	5	5	4	5	3	3	3	3	5	1	5	4	3	3
4	4	4	4	5	4	5	5	5	5	5	5	5	5	5	5	1	3	4	5	3	5	5	5	5	5	5	5
5	5	5	5	5	5	5	5	5	5	5	5	5	5	5	5	5	5	5	5	5	5	5	5	5	5	5	5
3	3	3	5	5	3	5	5	4	3	3	3	3	3	5	3	3	3	3	3	3	3	3	3	3	3	3	5
4	4	4	5	4	4	4	4	2	4	4	5	4	5	4	4	4	4	5	5	5	4	4	3	4	4	4	5
5	5	5	5	5	5	5	5	5	5	5	5	5	5	5	5	5	5	5	5	5	5	5	5	5	5	5	5
5	5	5	5	5	5	5	5	5	5	5	5	5	5	5	5	5	5	5	5	5	5	5	5	5	5	5	5
5	5	5	5	5	5	5	5	5	5	5	5	5	5	5	5	5	3	5	5	5	5	5	5	5	5	5	5
5	5	4	4	5	5	5	4	2	5	4	3	3	5	5	5	1	2	1	3	3	5	2	1	5	5	5	5
5	5	5	5	5	5	5	5	5	5	5	5	5	5	5	5	5	3	5	5	5	5	5	5	5	5	5	5
4	5	5	5	5	5	4	4	5	5	4	3	5	5	4	5	4	4	5	5	5	4	5	4	4	4	4	5
5	5	5	5	5	5	5	5	5	5	5	5	3	3	5	5	1	1	5	5	5	5	5	5	5	5	5	5
5	5	5	5	5	5	2	2	3	4	4	2	5	4	4	5	4	5	4	4	5	4	5	5	5	4	5	4
5	4	5	4	5	5	4	5	4	5	4	4	5	5	5	5	4	5	3	5	5	5	5	5	5	5	5	5
5	5	5	5	5	2	5	5	4	5	5	4	5	5	5	5	5	5	5	5	5	5	5	5	5	5	5	5
5	5	5	4	5	5	5	5	5	5	5	5	5	5	5	5	5	5	5	5	5	5	5	5	5	5	5	5
5	5	5	3	5	5	5	5	3	5	5	5	3	5	5	5	5	5	5	5	5	5	5	5	5	5	5	5
5	5	5	5	5	5	5	5	5	5	5	5	5	5	5	5	5	5	5	5	5	5	5	5	5	5	5	5
5	5	5	5	5	5	5	5	5	5	5	5	5	5	5	5	3	3	3	3	3	3	3	5	5	5	5	3
5	5	5	4	5	4	5	5	5	5	5	3	4	5	5	5	4	4	3	5	4	4	4	4	5	4	4	5
4	5	5	5	5	5	5	5	5	5	5	5	5	5	5	5	1	1	1	5	5	5	5	5	5	5	5	5
5	5	5	5	5	5	5	5	5	5	5	5	5	5	5	5	1	1	5	5	5	5	5	5	5	5	5	5
4	4	4	4	5	5	5	5	5	5	5	5	5	5	5	5	5	5	5	5	5	5	5	5	5	5	5	5
5	5	5	5	5	5	5	5	5	5	5	5	5	5	5	5	5	5	5	5	5	5	5	5	5	5	5	5
4	3	5	5	5	5	5	5	5	3	5	5	5	5	5	5	5	4	3	3	5	5	5	5	4	3	3	5
5	5	5	5	5	2	5	5	5	5	5	5	5	5	5	5	5	5	5	5	5	5	5	5	5	5	5	5
5	5	5	3	5	5	5	5	5	5	5	3	5	5	5	5	5	5	3	5	5	5	5	5	5	5	3	5
5	5	5	5	5	5	5	5	5	5	5	5	5	5	5	5	5	5	5	5	5	5	5	5	5	5	5	5
2	5	5	5	5	5	5	5	5	5	5	5	5	5	5	5	5	5	5	5	5	5	5	5	5	5	5	5
5	5	5	5	5	5	5	5	2	5	5	5	3	3	5	5	1	1	3	3	3	3	5	5	5	5	5	5
5	4	5	5	5	5	5	4	4	5	5	1	3	5	5	5	5	5	3	3	3	3	3	3	5	5	5	5
5	5	5	5	5	5	5	5	5	5	5	5	5	5	5	5	5	5	5	5	5	5	5	5	5	5	5	5
4	5	2	2	2	5	5	5	2	5	4	5	5	2	5	5	5	2	2	5	2	5	4	2	5	5	5	2
5	5	5	5	5	5	5	5	5	5	3	3	3	5	5	5	5	5	5	3	3	5	5	2	2	2	2	2
5	5	5	5	5	5	5	5	5	5	5	5	5	5	5	5	5	5	5	5	5	5	5	5	5	5	5	5
5	5	5	5	5	5	5	5	5	5	5	5	5	5	5	5	5	5	5	5	5	5	5	5	5	5	5	5
5	5	5	5	5	5	5	5	1	5	5	5	5	5	5	5	1	3	5	5	5	5	5	5	5	5	5	5
5	5	5	5	5	5	5	5	5	5	5	5	5	5	5	5	5	5	5	5	5	5	5	5	5	5	5	5
5	5	5	5	5	5	5	5	1	5	5	5	5	5	5	5	5	5	5	5	5	5	5	5	5	5	5	5
5	4	5	5	5	5	5	5	3	5	5	5	5	5	5	5	1	1	5	5	5	5	5	5	5	5	5	5
5	4	5	5	5	5	5	5	5	5	5	5	3	5	5	5	4	5	5	4	4	4	5	5	5	5	4	4
5	5	5	5	5	5	5	5	5	5	5	5	5	5	5	5	5	5	5	5	5	5	5	5	5	5	5	5
5	2	5	5	5	5	5	5	5	5	5	5	5	5	5	5	5	5	5	5	5	5	5	5	5	5	5	5
5	5	5	5	5	5	4	5	5	5	1	5	5	5	5	5	5	5	5	5	2	4	5	5	5	5	5	5
5	5	5	5	5	5	5	5	5	5	5	5	5	5	5	5	5	5	5	5	5	5	5	3	5	5	5	3
5	5	5	5	5	5	4	5	5	4	4	5	5	5	5	5	5	4	5	5	5	5	5	5	5	5	5	5
5	5	5	5	5	5	5	5	5	5	5	5	5	5	5	5	5	5	5	5	5	5	5	5	5	5	5	5
5	5	4	5	5	5	5	5	5	5	5	5	5	5	5	5	5	5	5	5	5	5	5	5	5	5	5	5
5	5	5	5	5	5	5	5	5	5	5	3	3	5	5	5	5	5	3	4	5	5	5	3	5	5	5	5
5	5	5	5	5	5	5	5	5	5	5	5	5	5	5	5	5	3	3	5	5	3	3	5	5	5	5	5
5	5	5	5	5	5	5	5	5	5	5	5	5	5	5	5	5	5	5	5	5	5	5	5	5	5	5	5
5	5	5	5	5	5	5	5	5	5	5	5	5	5	5	5	3	3	3	3	3	5	5	3	5	5	5	5
5	5	5	5	5	5	5	5	3	5	5	5	5	5	5	5	5	5	5	5	5	5	5	5	5	5	5	5
5	5	5	5	5	5	5	5	4	5	5	5	5	5	5	5	5	5	5	5	5	5	5	5	5	5	5	5
5	5	5	5	5	2	5	5	5	5	5	1	5	5	5	5	5	5	5	5	3	3	5	3	5	3	3	5
5	5	5	5	5	5	5	5	5	5	5	5	5	5	5	5	5	5	5	5	5	5	5	5	5	5	5	5
5	5	5	5	5	5	5	5	5	5	5	5	5	5	5	5	4	1	5	3	5	5	5	3	5	5	5	5
